# Supplementary material for: Deletion of the fungus specific protein phosphatase Z1 exaggerates the oxidative stress response in Candida albicans
Source: BMC Genomics. 2019 Nov 19;20:873. doi: 10.1186/s12864-019-6252-6 (PMC6862791; doi:10.1186/s12864-019-6252-6)
Supplement: Supplementary file 3 — Additional file 3:Dataset S1. for Additional figures. Dataset S2. for Fig. 1. Dataset S3. for Table 1. Dataset S4. for Fig. 2. Dataset S5. for Table 2. Dataset S6. for Fig. 3. Dataset S7. for Table 3. DNA chip and RNA-Seq. Dataset S8. for Table 3. RT-qPCR. [file 12864_2019_6252_MOESM3_ESM.zip]

Archive with 8 entries (8 files):
- Dataset S1 for Additional figures.xlsx
- Dataset S2 for Figure 1.xlsx
- Dataset S3 for Table 1.xlsx
- Dataset S4 for Figure 2.xlsx
- Dataset S5 for Table 2.xlsx
- Dataset S6 for Figure 3.xlsx
- Dataset S7 for Table 3 DNAchip RNAseq.xlsx
- Dataset S8 for Table 3 RT-qPCR.xlsx
