# Supplementary material for: Deletion of the fungus specific protein phosphatase Z1 exaggerates the oxidative stress response in Candida albicans
Source: BMC Genomics. 2019 Nov 19;20:873. doi: 10.1186/s12864-019-6252-6 (PMC6862791; doi:10.1186/s12864-019-6252-6)
Supplement: Supplementary file 3 — Additional file 3:Dataset S1. for Additional figures. Dataset S2. for Fig. 1. Dataset S3. for Table 1. Dataset S4. for Fig. 2. Dataset S5. for Table 2. Dataset S6. for Fig. 3. Dataset S7. for Table 3. DNA chip and RNA-Seq. Dataset S8. for Table 3. RT-qPCR. [file 12864_2019_6252_MOESM3_ESM.zip › Dataset S1 for Additional figures.xlsx]

## Sheet: Figure S1
		OD640
		I	II	III	IV
	hour	WT	WT	WT	WT	mean	SD					OD640 (means)
	0	0.101	0.102	0.104	0.101	0.102	0.00141421				hour	WTt	WT	KOt	KO
	1	0.098	0.093	0.089	0.091	0.09275	0.00386221				0	0.102	0.102	0.102	0.102
	2	0.136	0.123	0.116	0.114	0.12225	0.00994569				1	0.09425	0.09275	0.09425	0.0935
	3	0.224	0.21	0.175	0.184	0.19825	0.0226918				2	0.122	0.12225	0.10775	0.10775
	4	0.358	0.365	0.31	0.337	0.3425	0.0247184				3	0.20025	0.19825	0.15225	0.1525
	5	0.635	0.605	0.507	0.547	0.5735	0.0574427				4	0.34725	0.3425	0.242	0.2425
	6	0.872	0.886	0.766	0.81	0.8335	0.0558182				5	0.4595	0.5735	0.28	0.39025
	7	1.125	1.111	1.011	1.057	1.076	0.0523195				6	0.6385	0.8335	0.373	0.61575
	8	1.263	1.239	1.198	1.209	1.22725	0.0294661				7	0.84075	1.076	0.47125	0.8625
	9	1.291	1.264	1.29	1.276	1.28025	0.012816				8	1.0325	1.22725	0.621	1.07925
		OD640									9	1.17525	1.28025	0.78825	1.2105
		I	II	III	IV
	hour	WTt	WTt	WTt	WTt	mean	SD
	0	0.101	0.102	0.104	0.101	0.102	0.00141421
	1	0.101	0.093	0.088	0.095	0.09425	0.00537742
	2	0.135	0.123	0.115	0.115	0.122	0.00945163
	3	0.221	0.213	0.177	0.19	0.20025	0.0203204
	4	0.373	0.358	0.318	0.34	0.34725	0.0237118
	5	0.525	0.474	0.403	0.436	0.4595	0.0524245
	6	0.736	0.65	0.554	0.614	0.6385	0.0761118
	7	0.916	0.848	0.773	0.826	0.84075	0.0592249
	8	1.118	1.026	0.961	1.025	1.0325	0.0646039
	9	1.225	1.182	1.131	1.163	1.17525	0.03928
		OD640
		I	II	III	IV
	hour	KO	KO	KO	KO	mean	SD
	0	0.102	0.102	0.103	0.101	0.102	0.000816497
	1	0.091	0.099	0.093	0.091	0.0935	0.00378594
	2	0.108	0.115	0.105	0.103	0.10775	0.00525198
	3	0.161	0.164	0.146	0.139	0.1525	0.0119583
	4	0.255	0.267	0.224	0.224	0.2425	0.0219165
	5	0.419	0.437	0.359	0.346	0.39025	0.0445225
	6	0.671	0.691	0.554	0.547	0.61575	0.0758392
	7	0.884	0.941	0.816	0.809	0.8625	0.0623137
	8	1.101	1.143	1.044	1.029	1.07925	0.0526142
	9	1.22	1.253	1.189	1.18	1.2105	0.0331109
		OD640
		I	II	III	IV
	hour	KOt	KOt	KOt	KOt	mean	SD
	0	0.102	0.102	0.103	0.101	0.102	0.000816497
	1	0.094	0.098	0.095	0.09	0.09425	0.00330404
	2	0.112	0.111	0.108	0.1	0.10775	0.00543906
	3	0.161	0.164	0.144	0.14	0.15225	0.0120104
	4	0.256	0.259	0.229	0.224	0.242	0.0180555
	5	0.305	0.31	0.256	0.249	0.28	0.0319479
	6	0.466	0.398	0.324	0.304	0.373	0.074018
	7	0.526	0.52	0.42	0.419	0.47125	0.0598073
	8	0.692	0.697	0.553	0.542	0.621	0.0850137
	9	0.876	0.865	0.714	0.698	0.78825	0.0953043

## Sheet: Figure S6
rRNA maturation
		2-Dcp									Significance									fold change				Significance
		I.	II.	III.	IV.	V.	mean	SD	SEM	p-value	*	**	***		I.	II.	III.	IV.	V.	mean	SD	n	hypothesis	SE	DF	t stat	p-value	*	**	***
RDN18	WT	8861.49	7017.14	8599.28	6653.97	9453.72	8117.12	1216.95	544.235						1	1	1	1	1	1	0
RDN18	WTt	8210.95	8943.77	10784.5	9563.57	6080.61	8716.67	1749.94	782.597	0.546906	NO	NO	NO	WTt vs WT	0.926588	1.27456	1.25411	1.43727	0.643197	1.10715	0.318771	5	1	0.142559	4	0.751593	0.4941	NO	NO	NO
RDN18	KO	6554.79	11203.5	8659.09	7608.17	8173.09	8439.74	1732.22	774.672	0.742055	NO	NO	NO	KO vs WT	0.739694	1.5966	1.00696	1.1434	0.864537	1.07024	0.330902	5	1	0.147984	4	0.474628	0.659804	NO	NO	NO
RDN18	KOt	7017.14	10859.5	9089.59	6920.53	10417.1	8860.77	1846.14	825.617	0.473576	NO	NO	NO	KOt vs WT	0.791869	1.54756	1.05702	1.04006	1.10191	1.10768	0.274047	5	1	0.122558	4	0.878634	0.429213	NO	NO	NO
ITS1	WT	31.4139	41.3553	40.4107	39.6706	43.1115	39.1924	4.53472	2.02799						1	1	1	1	1	1	0
ITS1	WTt	24.5333	34.3761	28.7071	31.6324	29.446	29.739	3.65165	1.63307	0.00667854	YES	YES	NO	WTt vs WT	0.780967	0.831238	0.710382	0.797377	0.68302	0.760597	0.0618416	5	1	0.0276564	4	8.65634	0.000979784	YES	YES	YES
ITS1	KO	41.7393	44.735	30.2738	37.1855	42.1268	39.2121	5.68737	2.54347	0.995325	NO	NO	NO	KO vs WT	1.32869	1.08172	0.749154	0.937354	0.97716	1.01482	0.212712	5	1	0.0951278	4	0.155745	0.883778	NO	NO	NO
ITS1	KOt	39.6706	48.0567	27.5376	25.6935	39.4878	36.0893	9.33806	4.17611	0.522676	NO	NO	NO	KOt vs WT	1.26284	1.16205	0.681444	0.647671	0.915945	0.933988	0.276691	5	1	0.12374	4	0.533471	0.621972	NO	NO	NO
ITS2	WT	116.162	125.656	118.603	105.176	118.33	116.785	7.40829	3.31309						1	1	1	1	1	1	0
ITS2	WTt	119.981	115.36	117.784	110.405	104.209	113.548	6.31887	2.82588	0.47845	NO	NO	NO	WTt vs WT	1.03288	0.918064	0.993092	1.04972	0.880666	0.974883	0.0731438	5	1	0.0327109	4	0.767849	0.485396	NO	NO	NO
ITS2	KO	120.537	120.259	109.137	109.39	103.489	112.562	7.53254	3.36865	0.397519	NO	NO	NO	KO vs WT	1.03766	0.95705	0.920188	1.04006	0.874583	0.965908	0.0727254	5	1	0.0325238	4	1.04822	0.353696	NO	NO	NO
ITS2	KOt	93.9182	125.076	146.018	88.0347	110.405	112.691	23.6096	10.5585	0.720952	NO	NO	NO	KOt vs WT	0.808508	0.99539	1.23114	0.83702	0.933033	0.961019	0.168499	5	1	0.0753551	4	0.517299	0.632237	NO	NO	NO
RDN25	WT	3911.03	3640.7	4172.41	3700.06	4250.25	3934.89	273.008	122.093						1	1	1	1	1	1	0
RDN25	WTt	4618.9	3795.3	4034.95	4400.14	4389.98	4247.85	328.328	146.833	0.139873	NO	NO	NO	WTt vs WT	1.18099	1.04247	0.967053	1.18921	1.03288	1.08252	0.0980823	5	1	0.0438637	4	1.88125	0.133088	NO	NO	NO
RDN25	KO	3607.21	4067.71	3273.61	3557.55	3472.28	3595.67	292.982	131.026	0.094824	NO	NO	NO	KO vs WT	0.922316	1.11729	0.784584	0.961483	0.816958	0.920526	0.131911	5	1	0.0589925	4	1.3472	0.249175	NO	NO	NO
RDN25	KOt	2998.45	3532.97	3769.09	3184.09	3777.81	3452.48	350.262	156.642	0.041266	YES	NO	NO	KOt vs WT	0.766664	0.97041	0.903335	0.860551	0.888843	0.877961	0.0741606	5	1	0.0331656	4	3.67969	0.0212098	YES	NO	NO
RDN5	WT	9.69114	11.5248	5.63077	5.26585	6.60397	7.7433	2.73826	1.22459						1	1	1	1	1	1	0
RDN5	WTt	8.91767	6.39377	4.86801	6.88441	10.5317	7.51911	2.22088	0.993207	0.890449	NO	NO	NO	WTt vs WT	0.920188	0.554785	0.864537	1.30737	1.59475	1.04833	0.406038	5	1	0.181586	4	0.266136	0.80329	NO	NO	NO
RDN5	KO	10.605	7.9264	13.9933	4.29701	10.4348	9.4513	3.59931	1.60966	0.422931	NO	NO	NO	KO vs WT	1.09429	0.687771	2.48515	0.816014	1.58008	1.33266	0.729568	5	1	0.326273	4	1.01958	0.365575	NO	NO	NO
RDN5	KOt	13.2079	11.5248	8.73415	7.72749	9.33942	10.1068	2.22272	0.994029	0.172392	NO	NO	NO	KOt vs WT	1.36289	1	1.55114	1.46747	1.41421	1.35914	0.212503	5	1	0.0950343	4	3.77909	0.019451	YES	NO	NO
RRNS	WT	38.1427	50.5626	40.2244	44.1192	44.426	43.495	4.75795	2.12782						1	1	1	1	1	1	0
RRNS	WTt	51.0321	62.2499	45.2548	48.7276	41.9326	49.8394	7.74944	3.46566	0.157363	NO	NO	NO	WTt vs WT	1.33793	1.23114	1.12506	1.10445	0.943874	1.14849	0.147542	5	1	0.0659826	4	2.25047	0.0875998	NO	NO	NO
RRNS	KO	51.8642	49.2938	37.7918	38.7646	54.4427	46.4314	7.66995	3.43011	0.487681	NO	NO	NO	KO vs WT	1.35974	0.974905	0.939523	0.878633	1.22547	1.07565	0.206549	5	1	0.0923715	4	0.819023	0.458763	NO	NO	NO
RRNS	KOt	76.2853	66.4102	47.1766	37.014	47.1766	54.8126	16.0389	7.17282	0.168814	NO	NO	NO	KOt vs WT	2	1.31342	1.17283	0.838956	1.06191	1.27743	0.439616	5	1	0.196602	4	1.4111	0.231048	NO	NO	NO
RRNL	WT	55.5867	73.8572	61.3929	54.8214	56.8859	60.5088	7.88449	3.52605						1	1	1	1	1	1	0
RRNL	WTt	61.3929	91.7731	58.4852	79.5248	81.9497	74.6252	14.2065	6.35334	0.0879741	NO	NO	NO	WTt vs WT	1.10445	1.24258	0.952638	1.45062	1.4406	1.23818	0.215371	5	1	0.0963167	4	2.47284	0.0687366	NO	NO	NO
RRNL	KO	67.9625	67.0268	51.2685	53.8174	68.4352	61.7021	8.4248	3.76769	0.822934	NO	NO	NO	KO vs WT	1.22264	0.907519	0.835088	0.981686	1.20303	1.02999	0.17491	5	1	0.0782223	4	0.383416	0.720918	NO	NO	NO
RRNL	KOt	57.2816	84.2536	72.1703	56.493	80.6349	70.1667	12.8941	5.76644	0.190899	NO	NO	NO	KOt vs WT	1.03049	1.14076	1.17555	1.03049	1.41748	1.15896	0.158469	5	1	0.0708694	4	2.24294	0.0883331	NO	NO	NO
	mean	WT	WTt	KO	KOt
	RDN18	1	1.10715	1.07024	1.10768
	ITS1	1	0.760597	1.01482	0.933988
	ITS2	1	0.974883	0.965908	0.961019
	RDN25	1	1.08252	0.920526	0.877961
	RDN5	1	1.04833	1.33266	1.35914
	RRNS	1	1.14849	1.07565	1.27743
	RRNL	1	1.23818	1.02999	1.15896
	SD	WT	WTt	KO	KOt
	RDN18	0	0.318771	0.330902	0.274047
	ITS1	0	0.0618416	0.212712	0.276691
	ITS2	0	0.0731438	0.0727254	0.168499
	RDN25	0	0.0980823	0.131911	0.0741606
	RDN5	0	0.406038	0.729568	0.212503
	RRNS	0	0.147542	0.206549	0.439616
	RRNL	0	0.215371	0.17491	0.158469
