# Supplementary material for: Deletion of the fungus specific protein phosphatase Z1 exaggerates the oxidative stress response in Candida albicans
Source: BMC Genomics. 2019 Nov 19;20:873. doi: 10.1186/s12864-019-6252-6 (PMC6862791; doi:10.1186/s12864-019-6252-6)
Supplement: Supplementary file 3 — Additional file 3:Dataset S1. for Additional figures. Dataset S2. for Fig. 1. Dataset S3. for Table 1. Dataset S4. for Fig. 2. Dataset S5. for Table 2. Dataset S6. for Fig. 3. Dataset S7. for Table 3. DNA chip and RNA-Seq. Dataset S8. for Table 3. RT-qPCR. [file 12864_2019_6252_MOESM3_ESM.zip › Dataset S2 for Figure 1.xlsx]

## Sheet: a-Candida growth
		biological replicates
		I	II	III	IV
	OD640	4h	4h	4h	4h	mean	SD
	WT	0.439	0.412	0.43	0.4	0.42025	0.017557
	WTt	0.437	0.411	0.41	0.395	0.41325	0.0174428						OD640				SD
	KO	0.235	0.222	0.26	0.234	0.23775	0.0159661						WT	WTt	KO	KOt	WT	WTt	KO	KOt
	KOt	0.24	0.223	0.277	0.246	0.2465	0.0225462					4h	0.42025	0.41325	0.23775	0.2465	0.017557	0.0174428	0.0159661	0.0225462
												5h	0.70875	0.5985	0.43975	0.32575	0.0252372	0.0291376	0.0299597	0.034827
	OD640	5h	5h	5h	5h	mean	SD
	WT	0.704	0.72	0.676	0.735	0.70875	0.0252372
	WTt	0.606	0.582	0.636	0.57	0.5985	0.0291376
	KO	0.42	0.417	0.482	0.44	0.43975	0.0299597
	KOt	0.321	0.289	0.373	0.32	0.32575	0.034827
hour	strains	p value	significance
4h vs 5h	WT vs WT	1.47746e-06	***
4h vs 5h	WTt VS WTt	3.51759e-05	***
4h vs 5h	KO vs KO	2.13113e-05	***
4h vs 5h	KOt vs KOt	0.00875676	**
4h vs 4h	WT vs KO	4.77413e-06	***
5h vs 5h	WT vs KO	9.26399e-06	***
5h vs 5h	WT vs WTt	0.00123733	**
5h vs 5h	KO vs KOt	0.00254466	**
5h vs 5h	WTt vs KOt	2.01784e-05	***
4h vs 5h	WT vs WTt	4.43145e-05	***
4h vs 5h	KO vs KOt	0.00371607	**
4h vs 4h	WT vs WTt	0.592117	ns
4h vs 4h	KO vs KOt	0.549815	ns
4h vs 4h	WTt vs KOt	2.35178e-05	***

## Sheet: b-cfu
4h	I.	II.	III.	IV.
	cfu/ml	cfu/ml	cfu/ml	cfu/ml	mean	SD
WT	6.52778e+06	5.33333e+06	6.83333e+06	6.08333e+06	6.19444e+06	651447
WTt	8.44444e+06	7.33333e+06	5750000	7000000	7.13194e+06	1.10911e+06
KO	2.58333e+06	2500000	2.58333e+06	2.16667e+06	2.45833e+06	198373						OD640				SD
KOt	2.08333e+06	3.08333e+06	2.83333e+06	2.66667e+06	2.66667e+06	424918						WT	WTt	KO	KOt	WT	WTt	KO	KOt
											4h	6.19444e+06	7.13194e+06	2.45833e+06	2.66667e+06	651447	1.10911e+06	198373	424918
5h	I.	II.	III.	IV.							5h	1.45417e+07	7.64583e+06	5.6875e+06	1.66667e+06	682113	926400	1.1332e+06	729663
	cfu/ml	cfu/ml	cfu/ml	cfu/ml	mean	SD
WT	1.54167e+07	14750000	14000000	14000000	1.45417e+07	682113
WTt	7250000	7.66667e+06	8.91667e+06	6750000	7.64583e+06	926400
KO	6750000	6.58333e+06	4750000	4.66667e+06	5.6875e+06	1.1332e+06
KOt	2.58333e+06	1000000	1.91667e+06	1.16667e+06	1.66667e+06	729663
hour	strains	p value	significance
4h vs 5h	WT vs WT	0.0718161	***
4h vs 5h	WTt VS WTt	0.503652	ns
4h vs 5h	KO vs KO	0.00136342	**
4h vs 5h	KOt vs KOt	0.0556249	ns
4h vs 4h	WT vs KO	3.4036e-05	***
5h vs 5h	WT vs KO	0.0562785	***
5h vs 5h	WT vs WTt	0.155308	***
5h vs 5h	KO vs KOt	0.00099324	***
5h vs 5h	WTt vs KOt	5.34829e-05	***
4h vs 5h	WT vs WTt	0.0427291	*
4h vs 5h	KO vs KOt	0.0811541	ns
4h vs 4h	WT vs WTt	0.195194	ns
4h vs 4h	KO vs KOt	0.408465	ns
4h vs 4h	WTt vs KOt	0.000286544	***
	mean (CFU)	SD	mean (CFU)	SD
	4. h	4. h	5. h	5. h
WT	6.19444e+06	651447	1.45417e+07	682113
WTt	7.13194e+06	1.10911e+06	7.64583e+06	926400
KO	2.45833e+06	198373	5.6875e+06	1.1332e+06
KOt	2.66667e+06	424918	1.66667e+06	729663

## Sheet: e-viability and vitality
	Viability	Vitality
WT	98.7165	99.4522
WTt	98.5204	87.2661
KO	98.5195	98.8806
KOt	96.4835	93.7199
	SD	SD
WT	0.685555	0.336634
WTt	0.743948	3.13462
KO	0.380778	0.820796
KOt	1.66246	2.3718
Vitality		from IntDen data (ratios in %)
													Significance						Significance
	biological replicates	GREEN%	RED%	mean green	mean red	SD green	SD red					red	p value	*	**	***		green	p value	*	**	***
WT	Sample I	99.3173	0.682701									WTt vs WT	0.00258918	yes	no	no		WTt vs WT	0.00258918	yes	no	no
	Sample II	99.204	0.795994	99.4522	0.547763	0.336634	0.336634					KO vs WT	0.326915	no	no	no		KO vs WT	0.326915	no	no	no
	Sample III	99.8354	0.164594									KOt vs WT	0.0143227	yes	no	no		KOt vs WT	0.0143227	yes	no	no
WTt	Sample I	84.3146	15.6854									KOt vs KO	0.0235548	yes	no	no		KOt vs KO	0.0235548	yes	no	no
	Sample II	90.5563	9.44366	87.2661	12.7339	3.13462	3.13462					KO vs WTt	0.00342477	yes	no	no		KO vs WTt	0.00342477	yes	no	no
	Sample III	86.9273	13.0727									KOt vs WTt	0.0466899	yes	no	no		KOt vs WTt	0.0466899	yes	no	no
KO	Sample I	97.9841	2.01587
	Sample II	99.5952	0.404778	98.8806	1.1194	0.820796	0.820796
	Sample III	99.0624	0.93756
KOt	Sample I	91.0685	8.93147
	Sample II	94.4512	5.54877	93.7199	6.28013	2.3718	2.3718
	Sample III	95.6399	4.36013
Viability	from counted objects data (ratios in %)							from counted objects data (ratios in %)
	living							dead							Significance
	I	II	IIII	mean	SD			I	II	IIII	mean	SD			p value	*	**	***
WT	97.9651	98.8764	99.308	98.7165	0.685555		WT	2.03488	1.1236	0.692042	1.28351	0.685555		WTt vs WT	0.75391	no	no	no
WTt	97.7492	99.2337	98.5782	98.5204	0.743948		WTt	2.2508	0.766284	1.4218	1.47963	0.743948		KO vs WT	0.685873	no	no	no
KO	98.6911	98.0831	98.7842	98.5195	0.380778		KO	1.3089	1.91693	1.21581	1.48055	0.380778		KOt vs WT	0.0978976	no	no	no
KOt	97.2112	94.5813	97.6581	96.4835	1.66246		KOt	2.78884	5.41872	2.34192	3.51649	1.66246		KOt vs KO	0.107519	no	no	no
														KO vs WTt	0.998575	no	no	no
	living cells	SD												KOt vs WTt	0.124804	no	no	no
WT	98.7165	0.685555
WTt	98.5204	0.743948
KO	98.5195	0.380778
KOt	96.4835	1.66246

## Sheet: f-morphology
Summary of Flow citometry analysis
biological replicates	WT		WTt		KO		KOt					%	MB	FLOW		MB	FLOW		MB	FLOW		MB	FLOW
	yeast	hyphae	yeast	hyphae	yeast	hyphae	yeast	hyphae					WT			WTt			KO			KOt
I	0.9867	0.0133	0.97555	0.02445	0.9897	0.01025	0.99115	0.0088				yeast	96.13	98.44		92.85	96.85		99.32	98.93		98.52	98.81
II	0.986	0.014	0.9669	0.0331	0.995	0.005	0.9921	0.0079				hyphae	3.87	1.56		7.15	3.15		0.68	1.07		1.48	1.19
III	0.9828	0.0172	0.9675	0.0325	0.9859	0.0141	0.9839	0.0161					MB	FLOW		MB	FLOW		MB	FLOW		MB	FLOW
IV	0.98215	0.01785	0.9642	0.03575	0.98675	0.0133	0.98515	0.0149					WT			WTt			KO			KOt
												yeast	14.02	0.00227097		6	0.00487562		3.54	0.00411124		13.56	0.004149
average	0.984413	0.0155875	0.968538	0.03145	0.989337	0.0106625	0.988075	0.011925				hyphae	0.49	0.00227097		0.41	0.00487562		0.06	0.00412338		0.36	0.00417323
SD	0.00227097	0.00227097	0.00489036	0.00487562	0.00411124	0.00412338	0.004149	0.00417323
SEM	0.00113548	0.00113548	0.00244518	0.00243781	0.00205562	0.00206169	0.0020745	0.00208661
		p values	0.00106412	0.00105475	0.0807911	0.0813221	0.680632	0.681938
			WT vs WTt yeast	WT vs WTt hyphae	WT vs KO yeast	WT vs KO hyphae	KO vs KOt yeast	KO vs KOt hyphae
							0.000889728	0.000896033
							WTt vs KOt yeast	WTt vs KOt hyphae
Summary of MB staining according to morphology
	counted objects
	YEAST			HYPHAE										% of the total
	I.	II.	III.	I.	II.	III.	sum	I.	II.	III.	I.	II.	III.	yeast	hyphae	SD yeast	SD hyphae
WT	331	245	567	13	22	11	1189	27.8385	20.6056	47.6871	1.09336	1.85029	0.925147	96.1312	3.8688	14.022	0.492806
WTt	290	241	196	21	20	15	783	37.037	30.7791	25.0319	2.68199	2.55428	1.91571	92.848	7.15198	6.00437	0.410543
KO	380	311	326	2	2	3	1024	37.1094	30.3711	31.8359	0.195312	0.195312	0.292969	99.3164	0.683594	3.54399	0.0563819
KOt	243	200	425	8	3	2	881	27.5823	22.7015	48.2406	0.908059	0.340522	0.227015	98.5244	1.4756	13.5575	0.364875
%	yeast	hyphae											YEAST		HYPHAE
WT	96.1312	3.8688											p-value	significance	p-value	significance
WTt	92.848	7.15198										WTt vs KO	0.237861	ns	0.436385	ns
KO	99.3164	0.683594										KO vs WT	0.691796	ns	0.0187098	*
KOt	98.5244	1.4756										KOt vs WTt	0.482053	ns	0.0463599	*
												KOt vsKO	0.528638	ns	0.348641	ns
												KOt vs WTt	0.56041	ns	0.00546661	*
