# Supplementary material for: Deletion of the fungus specific protein phosphatase Z1 exaggerates the oxidative stress response in Candida albicans
Source: BMC Genomics. 2019 Nov 19;20:873. doi: 10.1186/s12864-019-6252-6 (PMC6862791; doi:10.1186/s12864-019-6252-6)
Supplement: Supplementary file 3 — Additional file 3:Dataset S1. for Additional figures. Dataset S2. for Fig. 1. Dataset S3. for Table 1. Dataset S4. for Fig. 2. Dataset S5. for Table 2. Dataset S6. for Fig. 3. Dataset S7. for Table 3. DNA chip and RNA-Seq. Dataset S8. for Table 3. RT-qPCR. [file 12864_2019_6252_MOESM3_ESM.zip › Dataset S3 for Table 1.xlsx]

## Sheet: Munka1
						*, **, ***Significant differences at p<0.05, 0.01, and 0.001, respectively, as calculated by the Student’s t-test.
													*	0.05-0.01
													**	0.01-0.001
	Results of measurements							a	a	b	c		***	0.001>
catalase	I.	II.	III.	IV.	mean	SD		KO vsWT	WTt vs WT	KOt vs KO	KOt vs WTt
WT	0.436377	0.584105	0.578187	0.509232	0.526975	0.0693041		7.22997e-06	0.417012	6.3015e-06	9.32272e-07
KO	1.09984	1.1401	1.08491	1.04824	1.09327	0.0380063		***		***	***
WTt	0.405932	0.597211	0.485095	0.427705	0.478986	0.0855982
KOt	2.05191	2.33812	2.34781	2.13259	2.21761	0.148502
								a	a	b	c
GR	I.	II.	III.	IV.	mean	SD		KO vsWT	WTt vs WT	KOt vs KO	KOt vs WTt
WT	2.61724	2.57201	2.30265	2.63256	2.53112	0.154462		0.000586093	0.000326315	0.000153414	0.0049493
KO	4.08504	5.74767	5.85269	5.32116	5.25164	0.810985		***	***	***	**
WTt	5.63999	8.06857	6.15759	7.71391	6.89501	1.17852
KOt	11.0549	9.50529	9.71049	9.44202	9.92818	0.759858
								a	a	b	c
GPx	I.	II.	III.	IV.	mean	SD		KO vsWT	WTt vs WT	KOt vs KO	KOt vs WTt
WT	0.313364	0.267477	0.262811	0.205644	0.262324	0.0441383		0.00133245	0.00320397	0.0257906	0.136961
KO	0.525581	0.682155	0.46487	0.659876	0.58312	0.10487		**	**	*
WTt	0.447622	0.772398	0.789625	0.611709	0.655338	0.159985
KOt	0.651174	0.946641	0.816581	0.925954	0.835087	0.135237
								a	a	b	c
SOD	I.	II.	III.	IV.	mean	SD		KO vsWT	WTt vs WT	KOt vs KO	KOt vs WTt
WT	0.122232	0.0916305	0.0983212	0.119502	0.107921	0.0152364		0.0154716	0.839559	0.720071	0.0227266
KO	0.127213	0.142624	0.164951	0.142577	0.144342	0.0155371		*			*
WTt	0.121081	0.112934	0.106426	0.0815775	0.105505	0.017041
KOt	0.170438	0.141382	0.166506	0.12019	0.149629	0.0234699
								a	a	b	c
GSH (nmol/OD640)	I.	II.	III.	IV.	mean	SD		KO vsWT	WTt vs WT	KOt vs KO	KOt vs WTt
WT	480.702	454.52	412.153	391.169	434.636	40.4652		0.860413	0.00317293	0.0141484	0.405841
KO	450.36	467.407	395.254	405.97	429.748	34.6327			**	*
WTt	565.906	546.128	565.457	512.633	547.531	25.0254
KOt	550.222	538.813	460.082	551.042	525.04	43.6632
								a	a	b	c
GSSG	I.	II.	III.	IV.	mean	SD		KO vsWT	WTt vs WT	KOt vs KO	KOt vs WTt
WT	4.01003	3.61613	3.43461	4.41558	3.86909	0.436378		0.00202173	1.56961e-05	0.0157092	0.480911
KO	7.55396	7.03704	10.8475	8.20896	8.41185	1.69307		**	***	*
WTt	16.9128	21.2121	16.5457	17.0472	17.9294	2.19869
KOt	26.2222	24.6575	10.2881	21.875	20.7607	7.20951
								a	a	b	c
GSH/GSSG	I.	II.	III.	IV.	mean	SD		KO vsWT	WTt vs WT	KOt vs KO	KOt vs WTt
WT	119.875	125.692	120	88.5882	113.539	16.8536		0.00128094	7.46275e-05	0.0277966	0.666405
KO	59.619	66.4211	36.4375	49.4545	52.983	13.0489		**	***	*
WTt	33.4603	25.746	34.1754	30.0714	30.8633	3.85263
KOt	20.9831	21.8519	44.72	25.1905	28.1863	11.1706
	WT	KO	WTt	KOt
catalase [kat (kg protein)-1]	0.5 ± 0.07	1.1 ± 0.04	0.5 ± 0.09	2.2 ± 0.15
GR [mkat (kg protein)-1]	2.5 ± 0.15	5.25 ± 0.8	6.9 ± 1.2	9.9 ± 0.8
GPx [mkat (kg protein)-1]	0.3 ± 0.04	0.6 ± 0.1	0.7 ± 0.2	0.8 ± 0.1
SOD [munit (mg protein)-1]	0.11 ± 0.02	0.14 ± 0.02	0.11± 0.02	0.15 ± 0.02
GSH [nmol (OD640)-1]	435 ± 40	430 ± 35	548 ± 25	525 ± 44
GSSG [nmol (OD640)-1]	3.9 ± 0.4	8.4 ± 1.7	17.9 ± 2.2	20.8 ± 7.2
GSH/GSSG	113 ± 17	53± 13	31 ± 4	28 ± 11
