# Supplementary material for: Deletion of the fungus specific protein phosphatase Z1 exaggerates the oxidative stress response in Candida albicans
Source: BMC Genomics. 2019 Nov 19;20:873. doi: 10.1186/s12864-019-6252-6 (PMC6862791; doi:10.1186/s12864-019-6252-6)
Supplement: Supplementary file 3 — Additional file 3:Dataset S1. for Additional figures. Dataset S2. for Fig. 1. Dataset S3. for Table 1. Dataset S4. for Fig. 2. Dataset S5. for Table 2. Dataset S6. for Fig. 3. Dataset S7. for Table 3. DNA chip and RNA-Seq. Dataset S8. for Table 3. RT-qPCR. [file 12864_2019_6252_MOESM3_ESM.zip › Dataset S4 for Figure 2.xlsx]

## Sheet: Venn diagram
List of the genes down- and up-regulated with changes p<0.05 and abs(log2FC)>1
1		2		3		Extra info
KO vs WT		WTt vs WT		KOt vs KO		KOt vs WTt
down		down		down		down
CR_06420W		C1_08400C		CR_10110W		CR_06420W
C7_02810W		C4_00200C		C1_10400C		CR_10110W
C4_00200C		CR_10110W		C6_01990W		C1_14120C
CR_09060W		C7_01560C		C3_00600W		C1_11990W
		C2_02950W		C1_14120C		C1_04140W
up		C3_06130W		C1_11990W		C1_10400C
CR_03290C		C1_10400C		C7_02260W		C6_01990W
C2_08820C		C7_02810W		C4_02440C		C4_00450C
CR_07700W		C6_01510W		CR_02020C		CR_05330W
C1_04460C		C2_02640C		CR_04810W		CR_09350C
C4_03710C		C1_02600W		C6_04380W		C6_00750C
CR_00420W		C1_07890C		C4_04390W		C4_02440C
C6_01810W		CR_02020C		C4_00450C		C4_01800W
C6_04230W		C2_06170C		C7_01000C		C3_01540W
C2_05960C		C1_14120C		C2_01950C		C7_02610C
C5_03880C		C6_01990W		C5_04110W		C2_04010C
C1_01980W		C4_04720W		CR_02280W		C2_03270W
C6_02890C		C7_03340C		C7_02280W		C3_00600W
C2_02220C		C5_04130C		C7_01560C		CR_04810W
C3_01640C		C3_02150C		C7_03920C		C6_02080W
C2_10650W		C4_04050C		CR_08360C		C7_00970C
C6_03570W		C2_02610C		C3_04680W		C2_05460W
C6_01500C		C3_05670C		C3_05240C		C3_04060C
C7_02920W		C2_01380W		C7_02610C		C3_07440W
CR_10640W		CR_04740C		C1_03010W		C7_02600C
C3_00810C		C6_02500C		CR_00360C		C1_09720W
C3_00930W		C4_02440C		C1_09720W		C4_01750C
CR_02290W		CR_07010W		C7_01790C		C1_08500C
C3_03580C		C4_06780C		C2_02050C		C6_03850C
C2_02910W		CR_00510C		C3_05200W		C3_06870W
C1_10980W		C5_00660C		C7_00290C		CR_00360C
C2_00660C		CR_06150C		C2_03810C		CR_09060W
C4_05700W		C1_00810W		C1_01370C		C1_14630C
C3_03990C		C2_09400C		C1_11040W		C5_04810W
C3_01930W		C1_11990W		C4_04890C		C4_04390W
C5_04930C		C1_11450C		C3_00090W		C3_02480C
CR_10100C		C2_02940W		C3_02470C		C7_01000C
C6_03790C		C1_11580W		C2_00210W		C2_09820W
C1_06570W		C5_04110W		C6_03850C		C3_04140C
CR_01220W		C1_04770C		C7_00990W		C3_05240C
CR_06310W		C2_08610W		C1_10390C		C5_04110W
C6_02450W		C1_05960W		C1_10870W		C7_01790C
C5_04250W		C1_05000W		C1_03020C		C7_03830C
C1_01740W		C2_08490W		C2_10620W		CR_06340C
C7_02280W		C2_02690W		C3_04670C		C7_03920C
C7_02270W		C2_07070W		C1_03620C		C4_06570C
C4_04400C		C1_10410W		C1_06890C		CR_08360C
C1_00390W		C6_02650C		C5_01540W		C3_04680W
C6_00480C		C1_05950C		C2_01610C		C2_03810C
C1_11480W		C7_02840C		C3_05100C		C1_03620C
C4_04020C		C5_04410C		C5_01550C		C1_13160W
C4_05780C		C4_03700W		CR_08150W		C2_09430W
C7_00280W		C1_00880W		C1_00270W		C5_05050W
C3_05580C		C5_04300C		C2_05610C		CR_08880C
C1_06370C		C4_05850C		C1_01640W		C2_08040C
C3_00920W		C7_03350C		C2_03960W		CR_09070C
C2_06590C		C1_13320C		C2_05460W		C6_00820W
		C6_01410C		C1_11060C		CR_08150W
		C1_01870C		C1_08400C		C7_03820C
		C3_00760W		CR_04100C		C1_10870W
		CR_01220W		C1_02330C		C2_01380W
		C1_03010W		CR_03030C		C1_03680W
		C1_13680C		CR_09350C		C4_01250W
		C2_06390C		C7_00970C		C6_02560W
		C7_01790C		C1_14630C		C2_10620W
				CR_08480C		C3_05200W
		up		CR_02240C		C3_05450C
		C7_02010C		C1_11360W		CR_04510W
		C4_00880W		C2_08040C		C2_01610C
		CR_09360W		C7_02270W		C1_03010W
		C4_03030C		C6_01700W		C1_02330C
		C3_03690W		C3_01490W		CR_03030C
		CR_05860W		C2_05710C		C2_02050C
		C5_00600C		C7_00710W		C1_10390C
		C2_02550C		C5_03310C		C1_00950C
		C6_03840C		C5_03070W		C2_05710C
		C7_03560W		C4_07180W		C3_05290C
		C4_04410C		C5_03540C		C4_07180W
		C2_09660W		C1_12390C		CR_04060C
		C6_04230W		C6_02240C		C1_01640W
		CR_10170C		C1_06450C		C1_08570C
		C3_06030W		C4_04080C		C1_11060C
		C4_00810C		C1_13050W		C2_05610C
		C1_04020C		C3_07440W		C4_04890C
		CR_02360W		C6_00750C		C2_00210W
		C2_01450C		C6_04130C		C6_01700W
		CR_09530C		C1_08570C		C7_02380C
		C1_06000W		C2_03270W		C2_01950C
		C3_02660W		C7_02600C		C3_02470C
		C2_08100W		C1_06580W		C1_00290W
		C3_07300W		C3_05370C		C1_01370C
		C2_07340W		C2_01960C		C3_05100C
		CR_10640W		C2_09430W		C4_02100C
		CR_06480C		C1_06460C		C5_03310C
		C3_02020W		C1_03030W		C1_06580W
		C1_06740C		C5_04590C		C2_05700W
		C7_03930C		C4_01050C		C6_02240C
		C1_08290C		C1_03680W		C1_12390C
		C3_03580C		C4_01750C		C5_03070W
		C6_03210C		C6_02070C		CR_04100C
		C2_09220W		C1_00180W		C3_06010W
		C1_10980W		C3_04960W		C6_04130C
		C6_03700W		C1_03110W		C1_09190C
		C2_08480W		C1_03090W		C1_06550W
		C5_03500W		C4_01520C		C6_04380W
		C4_02480C		C6_01970C		C1_03090W
		C4_05400C		C2_06810C		CR_09360W
		C3_01310W		C2_01380W		C1_11360W
		C1_10950C		C3_07150C		C1_03020C
		C2_10090C		C7_00960W		C1_06460C
		C3_03460C		C4_01800W		CR_10840C
		CR_03120W		CR_06150C		C2_03960W
		C7_00870W		C3_01540W		C1_00270W
		CR_05940W		C3_02110W		C7_00990W
		C3_01130C		C1_10820C		C4_01520C
		CR_09900C		C1_06550W		C2_07420W
		C3_01560W		C1_05720W		C1_05720W
		C1_13460W		C2_09820W		C4_02560C
		C6_02450W		C4_01270W		C5_01540W
		C2_05770W		CR_07630C		C1_10290W
		C4_05200C		C6_00820W		C3_04960W
		C4_06320C		C7_00190W		C1_12850W
		CR_06570C		C1_08900W		C1_06890C
		CR_06460W		C1_00950C		C2_03820C
		C1_12440W		CR_03770C		C5_01550C
		C1_04040C		C3_04140C		C1_03510C
		C5_02790C		C3_02480C		C3_05370C
		CR_05660W		C3_06870W		C6_02070C
		CR_03380W		C2_07290W		C1_01480C
		C5_01360W		C1_01480C		C4_05460C
		C2_02430W		C3_00920W		C5_04590C
		C1_10580C		CR_01220W		C3_04670C
		C4_04320W		CR_02230W		C1_02370C
		C2_04010C		C2_04600C		CR_00860C
		CR_02290W		C2_03820C		C1_08060W
		CR_04820W		C2_07420W		CR_08090W
		C3_03990C		C1_06470W		C1_07040C
		CR_07950W		C6_02080W		C7_00710W
		CR_09110C		C2_05410W		CR_10040W
		C2_07790C		C7_01250W		C5_04800W
		C3_06040W		C6_01510W		C2_02930C
		C7_02240W		C4_06630C		CR_02640W
		CR_00620C		C5_04300C		C1_00170W
		C1_00200C		C1_11030W		C1_06450C
		C1_08810C		C1_08590C		C6_02950C
		C2_02220C		C5_04130C		C7_00420C
		C2_01140C		C6_02500C		CR_04590C
		C6_03240W		C2_06760C		C2_07290W
		C3_01000W		CR_08090W		C5_03910C
		C3_06450W		C2_10650W		C1_11650W
		C5_01790C		C7_03830C		C2_08260W
		C2_07300C		CR_06340C		C7_01490W
		C3_06760W		C3_01970C		C1_03030W
		C2_00410C		C1_11580W		C4_01760W
		C3_00360W		C4_06570C		C2_08300C
		CR_03550W		C5_04810W		CR_08480C
		C1_10050W		C1_13680C		C1_00180W
		C3_04900W		C7_01490W		C3_07160W
		C2_09380W		C6_03760C		CR_09930W
		C5_02590C		C4_04900W		C5_03540C
		C4_03710C		C1_06140C		C1_13050W
		CR_00680W		C1_05300C		C4_01270W
		CR_05630W		C1_07890C		C3_04810C
		C3_06370C		C1_08500C		C1_11040W
		C2_08260W		C1_04260W		C2_10690W
		C4_02640C		C1_02370C		C1_03110W
		CR_03370C		C1_08060W		C4_01050C
		CR_03570C		C3_04500C		C1_08900W
		C7_03880C		C1_00170W		C1_03550C
		C7_04070C		CR_03480W		C2_09010W
		C1_09040C		C3_04060C		CR_04480C
		CR_05790C		C2_02930C		C3_02110W
		C4_02790C		C1_02460W		C3_01490W
		C2_00660C		C6_03710W		C2_01410C
		C1_10550C		C3_02460C		C7_00960W
		C3_06160C		C3_04810C		C7_03420C
		C2_05840W		CR_04760C		C2_04600C
		C4_03960W		C2_00270C		C6_03760C
		C1_09870W		C1_07040C		C7_01800C
		CR_10690W		C1_05950C		C5_01100C
		C1_10170W		C1_00290W		CR_01930C
		C5_01600C		C1_11650W		C1_10820C
		CR_08510W		C6_03790C		CR_02820W
		C3_03210W		C5_03750W		C1_09250W
		C1_10060C		C2_04340C		C2_05410W
		C7_03900W		C5_05050W		CR_03770C
		C1_10290W		CR_02820W		C5_01530C
		C3_06380W		C7_02380C		C1_02770W
		C1_05500W		C1_08580C		C6_02870W
		C1_04140W		C4_06390W		C6_03710W
		C4_03340C		C6_01120C		C1_08590C
		C4_01330W		CR_00860C		C3_03210W
		C2_05180W		CR_06810W		CR_04630C
		C1_04010C		C1_05000W		C3_07150C
		C2_00760C		C3_06010W		C7_03410C
		C2_04460W		CR_04060C		C4_00720W
		C3_02750W		C7_04170W		C2_01960C
		C1_13100W		CR_04090C		C3_00090W
		C2_09880C		C5_01080C		C6_01970C
				C4_01100C		C7_00920C
				C7_02770W		C7_01540W
				C7_03440W		CR_07630C
				C1_14110C		C6_03000C
				C7_00230W		C5_04300C
				CR_10040W		C1_12360C
				C2_09210W		C1_08380W
				C3_02180C		C1_02480W
				C6_02100W		C3_07590W
				C2_08370C		CR_02810W
				C4_07170C		C1_06470W
				CR_08840C		C2_03100W
				C1_03510C		C2_08370C
				CR_07010W		C4_02110W
				C1_13620W		C2_04970W
				C4_01380W		C2_07570W
				C1_06900C		C7_03900W
				C2_08490W		C7_00700W
				C1_04240C		C1_14110C
				C1_04660W		C1_05520W
				C3_07470W		C6_00870C
				C2_10210C		C1_01360C
				C7_00280W		C4_00370W
				C1_04170C		C5_03280W
				C1_08380W		C6_00660C
				C1_09190C		C1_07480C
				CR_00510C		C7_00910C
				C2_07070W		C3_04690C
				C3_00170C		CR_03170W
				C1_00210C		C5_03390C
				C6_03190C		C1_11130W
				C2_10660W		CR_04800W
				C2_01430W		C1_13210C
				C2_06390C		C1_05760C
				CR_04590C		C1_11030W
				C5_00410W		C4_04480C
				CR_02220C		C3_02460C
				C4_02110W
				C3_03360W		up
				CR_00780C		C6_00470C
				C1_04180W		C4_03440C
				C1_05530C		C6_01930W
				CR_00550W		C1_05690C
				CR_09930W		C1_04610W
				C1_04870W		C5_04480C
				CR_02640W		C4_01390W
				C4_01700C		C4_05870C
				C2_10310C		C4_02500C
				C4_00160C		C1_09970C
				C1_02480W		C3_05910W
				C1_09900W		C5_01860W
				C3_05170W		C7_02060W
				C4_02100C		C6_00930C
				CR_04740C		C3_05160C
				C5_02470W		CR_00150C
				CR_04510W		C3_04330C
				C6_00650C		C1_04300C
				C2_03100W		C5_04470C
				C3_00320W		C6_03640W
				C3_05290C		CR_02700W
				C2_07820C		C4_02770C
				CR_06800C		C2_06470W
				C7_00700W		C7_03700C
				C3_03500W		C3_05220W
				CR_07610C		CR_01220W
				C6_03270C		CR_01460C
				C1_06690W		CR_07080W
				C3_01100W		C3_02040C
				C5_00890C		C2_06360C
				CR_04800W		C7_03880C
				C5_03280W		C7_03350C
				C6_01650C		C2_10730W
				C2_00260C		C1_13820C
				CR_07460C		C2_02220C
				C2_05440W		C5_01060C
				C2_03590C		C1_05500W
				C5_03050C		C1_14060W
				CR_06240C		C3_03650W
				C4_02400C		C2_03120W
				C5_05410C		C6_03170C
				C1_03750W		C3_04900W
				C3_05450C		CR_00740C
				C1_04400C		CR_09850C
				C2_06920C		C4_02750W
				C1_04670W		C5_03500W
				C4_02080W		C4_06530C
				C7_01840W		C3_01740C
				C3_01230C		C1_09330W
				C4_00370W		C5_01390C
				C6_02560W		C3_02660W
				C4_01160W		C6_02860W
				C2_09340W		C1_01440C
				C1_04680W		C2_07280W
				C4_00440C		C3_03790W
				C7_03040W		C2_05980C
				C1_12360C		C5_01610W
				C7_03420C		C2_08480W
				C6_00870C		C6_02840C
				C4_04050C		C4_02170C
				C1_03370W		C6_03540W
				C2_05700W		CR_05220C
				C4_03250C		C2_05450C
				CR_02110W		C1_12210W
				C4_05140C		C6_01170W
				C5_01530C		C3_06670C
				C2_07210C		C3_01460C
				C2_06840W		C4_06940C
				C1_10430W		C2_09140C
				CR_04120C		C4_04530C
				C2_06330C		CR_01710W
				CR_04070W		C2_00860C
				C5_03120W		C6_00920W
				C1_05960W		C5_05430W
				C4_01010C		C5_04910W
				CR_02380C		C5_02600W
				C7_01800C		CR_04340W
				C3_01260C		C3_02710W
				C1_11550W		C2_06890C
				C1_05070C		C1_04330W
				C1_07930C		C4_01530C
				C3_05380W		CR_00630W
				CR_05670C		C4_05200C
				C1_11050W		C3_06380W
				C1_06700W		C1_11270W
				CR_03170W		C2_03710W
				C7_00380W		C6_02890C
				C2_07390C		C5_01600C
				C3_06280W		C7_03540C
				C1_03490W		C2_08510W
				C2_10350C		C3_02950C
				C1_13210C		C4_03710C
				C4_05730W		C1_05060W
				C3_04830C		C1_05840W
				C3_01550C		C2_00030W
				C6_02010C		C1_13080W
				C2_07940C		C4_03460C
				C1_11130W		C1_05330C
				C3_03280C		C4_06760W
				C3_04590W		C6_01940W
				C6_03000C		C2_00750W
				C5_04410C		C4_00820W
				C3_07160W		C4_05400C
				C3_05270C		C3_06680C
				CR_00640W		C7_03850W
				C2_00280C		C4_00650W
				C4_06890W		CR_07790C
				C7_00440C		CR_00380W
				C4_05250W		C4_01930C
				C2_07200W		CR_10230W
				C1_00420W		C1_03990W
				C4_05880W		C1_00810W
				CR_03610C		C3_01930W
				C1_14280C		CR_02360W
				C1_03940W		C4_00810C
				C7_01750W		CR_05570C
				CR_09270C		CR_09680C
				CR_09840C		C7_00310C
				C4_03580W		C3_06220C
				C4_05380C		C1_02700C
				C4_04480C		C1_06570W
				C2_08450W		C1_02690C
				C1_01360C		CR_06510W
				C5_02690W		C7_02910W
				C6_01900C		C4_07150W
				C1_02630C		C3_01060W
				C3_02600C		C1_09210C
				C2_07630C		C5_03020W
				C4_07160W		C2_02880C
				C7_00910C		C1_07140C
				C7_03180C		C2_03200W
				C1_11010C		C4_01340W
				C1_00510W		CR_06310W
				C4_00720W		C2_00670C
				CR_04970C		C1_13730C
				C2_03640W		CR_05450C
				C3_07490W		C4_05700W
				C7_03820C		C4_00130W
				C1_07640C		C3_03110W
				CR_08020C		C5_03880C
				C3_04190W		C3_01480C
				C4_06980W		C5_03270W
				C3_03080W		C2_01540W
				C2_06520C		C2_09490W
				C6_00960W		C3_02810C
				C1_06320W		C1_09400C
				C4_00230W		C4_06960W
				C3_04690C		C7_01040C
				C5_03910C		C3_06160C
				C1_09000W		C6_00610C
				C7_00420C		CR_09170C
				C6_01210W		C1_10050W
				C5_02290W		CR_01330W
				C2_00830C		C5_04190W
				C5_00190C		C6_03480W
				C2_10480W		C1_08850C
				C1_06210W		C6_03440W
				C1_08430W		C5_01480W
				CR_00560W		C7_03570W
				C6_01420C		CR_03500W
				CR_02850C		C1_10250C
				C5_04950C		C4_06950W
				CR_03880W		C7_00900W
						C4_00120W
				up		C4_07260W
				C1_06750W		C3_03990C
				C4_01900C		C3_03570C
				C1_14020W		C7_00770W
				C6_01290C		C5_00590W
				C1_04610W		C2_00960C
				C6_03110C		CR_02190C
				CR_03650W		CR_03920C
				C7_01910C		C2_02910W
				C6_01770W		C3_06790W
				C6_03220W		C2_05360C
				C6_03730C		C6_01070C
				C7_03220C		CR_08510W
				C2_01740C		C2_08050C
				C1_13130C		C2_02550C
				C1_10670C		C3_04450C
				C5_01860W		C1_08190C
				C1_05440C		CR_07420W
				C1_10710C		C2_09890W
				C5_03520W		C2_02940W
				CR_08890C		C2_02980C
				C1_07910C		C5_00850C
				C3_01430W		C5_05180W
				C2_06530W		C6_03230W
				C7_00690W		C4_06920C
				C4_03020W		C3_03690W
				CR_06760C		C2_00980W
				C7_03930C		C2_07790C
				C7_01040C		CR_02060W
				C5_03920C		C2_03080W
				C1_05470W		CR_02980C
				C4_05440C		C3_03460C
				CR_00200W		C1_12040W
				C4_02030W		C1_07790C
				C3_05140C		CR_00080W
				C6_00470C		C1_06860W
				C1_06230C		C3_00880W
				CR_06570C		C1_10150W
				C2_08080C		C3_05580C
				C1_01680C		CR_10260W
				C3_05910W		CR_07170W
				C6_02710C		C4_06380W
				C2_09810C		C4_01550C
				CR_02370W		C6_02830W
				C2_08330W		C4_03940C
				CR_09520C		C1_09290C
				C6_04510C		C6_01780C
				CR_06100C		CR_01160W
				C1_08070W		CR_04820W
				C1_13010W		C1_01980W
				C3_01760W		C4_01940W
				CR_07020W		C1_10160W
				C5_03630C		C5_05190W
				C3_02130W		CR_04500C
				CR_02710W		C1_07670W
				CR_00460C		C3_07640C
				C2_05960C		CR_03580C
				C1_00990C		C4_00640W
				C1_01610C		C4_05070C
				CR_02570C		C3_00920W
				C5_04530W		C5_03770C
				C3_05780C		C5_01380W
				C1_08870C		CR_03450W
				C4_06590W		C3_04000C
				C2_06130W		CR_02370W
				C3_04740C		C4_06900W
				C4_06670W		C6_01520W
				C5_01390C		CR_04440C
				C3_02950C		C2_05960C
				C4_04450C		C1_12910W
				C5_03880C		C2_05070W
				C5_00450C		C2_04470W
				C1_11080W		CR_07740W
				C1_13850C		C4_05780C
				C1_11000C		C2_06590C
				C6_03540W		C1_04500W
				C1_09160W		C1_01740W
				C1_13460W		C1_09300C
				C6_00150W		C4_00360C
				CR_01370C		C4_03340C
				CR_00900W		C6_00480C
				C4_04660C		C1_04470C
				C2_00700W		C2_04810W
				C2_05080C		C3_04340W
				C3_07550C		C3_05050W
				CR_08310C		C1_13100W
				C5_01710C		C2_00660C
				C2_05320W		C6_03700W
				C1_00190C		C4_06910W
				C4_05320W		C6_03500C
				C1_03230C		C1_10060C
				CR_10180W		C7_02010C
				C1_04130W		C3_02150C
				C6_02890C		C5_01360W
				C4_04260C		CR_00620C
				C4_00790C		C1_09150W
				C5_01480W		C1_06370C
				CR_04560C		CR_06550C
				C2_05180W		C6_04610C
				CR_09170C		C4_04030W
				CR_07790C		CR_10100C
				C4_04820C		C1_10170W
				C1_07960W
				CR_01410C
				C1_03820W
				C1_01520C
				C6_04180W
				C7_01370W
				CR_02290W
				CR_10470C
				C5_05220W
				C3_06880W
				C1_07220W
				C7_02940C
				C1_02980W
				C2_05770W
				C1_09970C
				C2_09220W
				C3_01200W
				C3_02150C
				CR_06720W
				CR_01470W
				C3_06230W
				C2_09350W
				C1_09320C
				C2_03710W
				C4_03440C
				C1_05330C
				C2_02220C
				C7_00160C
				C5_01700W
				C6_02660C
				CR_06480C
				C3_03990C
				C1_07360W
				C5_00160W
				C2_10730W
				C1_05220C
				C3_06050C
				C2_02820C
				C4_05980C
				CR_02880W
				C3_03420C
				C4_00140C
				C7_00510W
				C6_03480W
				C2_08090W
				C3_06720W
				C7_02150C
				CR_02700W
				C2_05970C
				C3_05930W
				CR_07310W
				C3_06060W
				C1_11270W
				C3_05920W
				C3_04000C
				C1_03800W
				C1_06860W
				C7_01200C
				CR_02550C
				C1_13060C
				C3_02270W
				C2_00070C
				C5_03500W
				C4_00820W
				C1_04470C
				C2_02920W
				C4_00650W
				C4_06760W
				C7_03720C
				CR_01480W
				C3_00370C
				C1_09510W
				C1_00640C
				CR_10410C
				C2_02980C
				C3_06370C
				C4_06940C
				C3_06700C
				C3_01310W
				C4_01500W
				C2_08100W
				C2_07300C
				C2_00790C
				C6_03240W
				C1_05920W
				C2_04570W
				C1_05210C
				C1_04590W
				C2_09490W
				C7_02060W
				C2_08180C
				C4_06960W
				C1_13820C
				C3_03270W
				C5_02600W
				C3_03110W
				C7_01030C
				CR_03570C
				C1_03990W
				C6_01680C
				C4_04410C
				C6_04330W
				C2_04400W
				C6_04530C
				CR_05550C
				C4_02480C
				C3_07800C
				C1_12570C
				C5_04080C
				C4_00850C
				C7_00330C
				C1_10040W
				C6_03840C
				C4_00510C
				C7_00110W
				CR_04420C
				CR_10230W
				C1_03870C
				C5_01130W
				C7_00530C
				CR_08500W
				C1_07990C
				C6_02230W
				C1_12310C
				C2_07960C
				C5_04120C
				CR_07080W
				C2_05450C
				C1_02120C
				C3_05050W
				C7_00430W
				C5_04190W
				C2_01240C
				C7_00360W
				C3_06590W
				C4_03780C
				C2_06460W
				CR_09730C
				C1_09780C
				C1_08170C
				C3_01150C
				C2_10740C
				C7_01520W
				CR_10170C
				C4_03270W
				C3_07640C
				C4_06490C
				C3_04270C
				C4_03820C
				C4_06950W
				C4_05540W
				C4_02130W
				CR_10240W
				CR_04340W
				C1_07160C
				CR_06460W
				C5_00030W
				C5_00350C
				C2_01450C
				CR_06120W
				C5_02550C
				C1_02080W
				C2_03110W
				C4_00520W
				C7_04090C
				C1_10030W
				C4_02800W
				C4_05230C
				CR_03360W
				CR_05520W
				C1_13430C
				C3_00880W
				C4_04100C
				C2_02030W
				C5_00310C
				C1_10360C
				C2_08050C
				C7_00350C
				CR_02030C
				C1_07000W
				CR_05170C
				C1_08790W
				CR_07420W
				CR_01780W
				C1_10370W
				C4_03940C
				CR_03550W
				C2_02430W
				C2_04510W
				C6_01930W
				C2_07790C
				C1_08350C
				C2_02560W
				C2_06850W
				C1_06980C
				C4_00880W
				C7_04190C
				C1_10970W
				CR_03370C
				C4_01340W
				CR_08510W
				C2_05640W
				C5_04910W
				C7_00870W
				C1_07490C
				C6_03210C
				C5_03020W
				C4_03710C
				C3_01560W
				C6_01890C
				C4_02230C
				C1_02690C
				C2_06440C
				C3_02350W
				CR_07320C
				C1_06760C
				C7_04070C
				CR_03940W
				C1_01990W
				C1_08850C
				C1_08290C
				C4_00120W
				C5_02740W
				CR_00380W
				C1_07150W
				C5_05180W
				C2_00980W
				C3_05620W
				C3_00560C
				C2_07340W
				C2_08550C
				C4_07020C
				C2_00860C
				C5_01060C
				C4_04040W
				C1_09390W
				CR_07030C
				C3_02660W
				C1_12210W
				C2_00960C
				C1_00150C
				C6_02830W
				CR_01710W
				C1_09400C
				C1_04390C
				C1_10450W
				C1_10250C
				C3_04890W
				CR_02420W
				C2_09660W
				C1_12040W
				C6_02360W
				C3_03690W
				C2_05840W
				C4_03830W
				C3_02020W
				C1_12440W
				C2_05360C
				C3_01130C
				C3_02710W
				CR_03920C
				C4_02740W
				C4_00130W
				C1_04500W
				C1_10950C
				C4_07150W
				C2_03080W
				C2_06360C
				C1_11320C
				CR_05940W
				C1_08630W
				C1_06740C
				C6_01040C
				CR_03120W
				C2_02120W
				CR_02190C
				C2_00410C
				C1_07140C
				C5_01380W
				CR_02060W
				C3_06450W
				C4_06900W
				CR_09110C
				C3_05160C
				C3_02040C
				C5_02790C
				C2_10090C
				C1_04330W
				C1_05690C
				C1_01980W
				C1_07790C
				CR_07950W
				C7_00310C
				CR_09900C
				C1_04010C
				C4_03030C
				C6_00920W
				C2_08480W
				C1_08810C
				C1_09040C
				C2_04120C
				CR_10550W
				C7_01440W
				C6_01940W
				C1_10160W
				C7_03570W
				C4_03460C
				CR_09680C
				C3_07300W
				C2_04700C
				CR_09800C
				C1_02150W
				CR_10690W
				C4_00810C
				C2_00760C
				C4_07140W
				CR_05630W
				C2_04470W
				C4_05200C
				CR_02980C
				CR_05790C
				C3_04330C
				C3_06760W
				CR_07740W
				CR_04500C
				C3_06030W
				CR_00740C
				C7_03850W
				CR_05660W
				C7_03150W
				CR_10650W
				C5_00590W
				C2_01180W
				C2_00030W
				CR_07170W
				C3_04900W
				C3_01270W
				C1_02130C
				C2_03690C
				C5_03510C
				C2_00750W
				C1_09330W
				C1_04040C
				CR_09740W
				C3_04480C
				C4_05400C
				CR_05570C
				C4_06910W
				CR_02360W
				C4_02830C
				C7_01170C
				C2_09890W
				C6_04160C
				C5_04980W
				C6_03640W
				C5_01610W
				C6_01170W
				C3_01000W
				CR_00680W
				C4_02790C
				C1_05060W
				C1_11420W
				C1_13730C
				C2_09380W
				C3_03650W
				C6_01520W
				C4_04030W
				C6_03500C
				C2_02550C
				C3_06160C
				C1_12600C
				C7_03880C
				CR_01330W
				C2_05750W
				C2_04810W
				C5_05190W
				C6_03700W
				C1_10050W
				C3_06380W
				C1_07330W
				C3_05220W
				C4_02750W
				C3_03570C
				C5_02590C
				C6_03230W
				C1_09300C
				C4_01550C
				C5_01360W
				C2_00660C
				C4_05070C
				C6_01780C
				C5_01600C
				C5_03250W
				CR_00080W
				CR_01160W
				C4_00640W
				C1_09290C
				C6_03440W
				C7_03540C
				C1_07670W
				C7_03700C
				CR_07060C
				C1_05500W
				CR_10100C
				C7_02010C
				CR_10260W
				C4_04200C
				C5_03770C
				C3_03460C
				C4_00360C
				C1_09210C
				C7_00770W
				C1_08610C
				C2_05070W
				C3_00020W
				CR_04820W
				C3_02750W
				CR_06550C
				C4_01330W
				CR_00620C
				C3_04340W
				C2_10070W
				C1_12910W
				C4_03470C
				C4_03340C
				C1_13100W
				C6_04610C
				C2_04460W
				C1_10060C
				C2_09880C
				C1_10170W
				C1_09150W
