# Supplementary material for: Deletion of the fungus specific protein phosphatase Z1 exaggerates the oxidative stress response in Candida albicans
Source: BMC Genomics. 2019 Nov 19;20:873. doi: 10.1186/s12864-019-6252-6 (PMC6862791; doi:10.1186/s12864-019-6252-6)
Supplement: Supplementary file 3 — Additional file 3:Dataset S1. for Additional figures. Dataset S2. for Fig. 1. Dataset S3. for Table 1. Dataset S4. for Fig. 2. Dataset S5. for Table 2. Dataset S6. for Fig. 3. Dataset S7. for Table 3. DNA chip and RNA-Seq. Dataset S8. for Table 3. RT-qPCR. [file 12864_2019_6252_MOESM3_ESM.zip › Dataset S5 for Table 2.xlsx]

## Sheet: Transmembrane transport
Transmembrane transport combined (55085) 41 genes
GENE ID	Gene name	KO.vs.WT.	p (corrected)	Significance	KO.t.vs.WT.t.	p (corrected)	Significance	KO.t.vs.KO.	p (corrected)	Significance	WT.t.vs.WT.	p (corrected)	Significance	Feature
C3_03990C	AAP1	1.52506	0.00142069	YES	1.47726	0.00744904	YES	1.18416	0.000702	YES	1.23196	0.0225047	YES	Putative amino acid permease; fungal-specific; possibly essential, disruptants not obtained by UAU1 method; Spider biofilm induced
C1_04610W	ATP1	0.587097	0.151969	NO	1.00772	0.00432369	YES	1.01127	0.00753536	YES	0.590643	0.0209022	NO	ATP synthase alpha subunit; antigenic in human/mouse; at hyphal surface; ciclopirox, ketoconazole, flucytosine induced; Efg1, caspofungin repressed; may be essential; sumoylation target; stationary phase-enriched; Spider biofilm repressed
C1_09210C		0.0835757	0.963011	NO	1.2823	0.00576385	YES	2.83161	0.00118722	YES	1.63288	0.0805402	NO	Putative transporter; slightly similar to the Sit1p siderophore transporter; Gcn4p-regulated; fungal-specific; induced by Mnl1p under weak acid stress
C3_03690W		0.965891	0.0566019	NO	1.61593	0.00544895	YES	1.66781	0.00038	YES	1.01777	0.0456587	YES	Putative vacuolar membrane transporter for cationic amino acids; Spider biofilm induced
C4_00820W		0.746454	0.299215	NO	1.21768	0.0153601	YES	1.23881	0.00739156	YES	0.767586	0.196349	NO	Ortholog(s) have magnesium ion transmembrane transporter activity, role in magnesium ion export from mitochondrion and mitochondrial inner membrane localization
C6_01520W		0.189475	0.828833	NO	1.95795	0.0100753	YES	2.23535	0.00878737	YES	0.466873	0.281135	NO	Predicted membrane transporter, member of the drug:proton antiporter (12 spanner) (DHA1) family, major facilitator superfamily (MFS); induced by nitric oxide
C6_01780C		-0.471246	0.683091	NO	1.79963	0.0155739	YES	2.49629	0.00328959	YES	0.225418	0.822189	NO	Predicted chloride transporter; member of conserved Mcm1 regulon; Spider biofilm repressed
C6_03540W		0.240515	0.330092	NO	1.11579	0.00652819	YES	1.09963	0.00199288	YES	0.224359	0.338178	NO	Predicted membrane transporter, member of the monocarboxylate porter (MCP) family, major facilitator superfamily (MFS); ketoconazole or caspofungin repressed; Spider biofilm induced
C5_03020W	CCC2	0.512227	0.137282	NO	1.28265	0.00600436	YES	1.52978	0.00235946	YES	0.759358	0.0238998	NO	Copper-transporting P-type ATPase of Golgi; required for wild-type iron assimilation (indirect effect via Fet3p); induced by iron starvation, ciclopirox olamine; caspofungin repressed; not required for virulence in mouse systemic infection
C3_05220W	CDR1	-0.415716	0.106125	NO	1.05849	0.0110336	YES	2.36401	0.000746	YES	0.889804	0.0171748	NO	Multidrug transporter of ABC superfamily; transports phospholipids in an in-to-out direction; induced by beta-estradiol, progesterone, corticosteroid, or cholesterol; Spider biofilm induced
CR_00420W		1.07649	0.0437764	YES	0.449698	0.115628	NO	-0.293984	0.248681	NO	0.332804	0.17309	NO	Predicted membrane transporter; fucose:proton symporter family member, MFS superfamily; flow model biofilm induced
CR_01220W		1.79638	0.0449238	YES	1.05939	0.0140188	YES	-1.75335	0.00560186	YES	-1.01636	0.0216319	YES	Putative transporter; mutation confers hypersensitivity to toxic ergosterol analog; fungal-specific (no human or murine homolog)
CR_03580C		1.73256	0.0554683	NO	1.87738	0.0116142	YES	0.453163	0.265384	NO	0.308344	0.521394	NO	Putative MFS transporter; predicted ORF in Assembly 20; removed from Assembly 21; restored based on conservation among several Candida species
CR_10640W		1.29987	0.0409998	YES	0.465936	0.105002	NO	0.239387	0.334524	NO	1.07332	0.0212658	YES	Has domain(s) with predicted antiporter activity, drug transmembrane transporter activity, role in drug transmembrane transport and membrane localization
C4_06920C	CSA2	0.857027	0.655467	NO	1.60768	0.0116168	YES	0.839177	0.483887	NO	0.0885275	0.890409	NO	Extracellular heme-binding protein involved in heme-iron acquisition; regulated by Tsa1, Tsa1B in minimal media at 37 deg; induced by ketoconazole, nitric oxide, Hap43; required for normal RPMI biofilm formation
C1_00390W	ENA2	2.28557	0.0409998	YES	0.797837	0.23213	NO	-0.852724	0.127875	NO	0.63501	0.287318	NO	Putative sodium transporter; induced by ciclopirox olamine; alkaline induced by Rim101; repressed by high-level peroxide stress; induced in oral candidiasis clinical isolates; possibly essential gene; rat catheter and Spider biofilm induced
C1_09400C	FTH1	-0.0282457	0.908615	NO	1.35289	0.00518435	YES	1.6398	0.000702	YES	0.258658	0.248867	NO	Protein similar to S. cerevisiae Fth1p, a high affinity iron transporter for intravacuolar stores of iron; repressed by Sfu1p, amphotericin B, caspofungin; induced by alkaline pH, ciclopirox olamine; regulated by Sef1p, Sfu1p, and Hap43p
C3_05580C	GAP2	3.04114	0.0410761	YES	1.70937	0.0343659	YES	-0.207312	0.607199	NO	1.12446	0.191599	NO	General broad specificity amino acid permease; ketoconazole, flucytosine repressed; Ssy1-dependent histidine induction; regulated by Nrg1, Tup1; colony morphology-related gene regulation by Ssn6; Spider and flow model biofilm induced
C5_03500W	GAP6	0.978349	0.116436	NO	1.09838	0.00547059	YES	1.23586	0.00386588	YES	1.11583	0.0392525	YES	Broad-specificity amino acid permease; Plc1, Gcn4 regulated; rat catheter biofilm induced
C2_06590C	GIT1	3.58113	0.0244903	YES	2.14704	0.0166373	YES	-1.14439	0.0922736	NO	0.28971	0.53619	NO	Glycerophosphoinositol permease; involved in utilization of glycerophosphoinositol as a phosphate source; Rim101-repressed; virulence-group-correlated expression
C1_01980W	HGT1	1.12358	0.0409998	YES	1.83507	0.0324598	YES	1.81541	0.00409125	YES	1.10392	0.125133	NO	High-affinity MFS glucose transporter; induced by progesterone, chloramphenicol, benomyl; likely essential for growth; protein newly produced during adaptation to the serum; rat catheter and Spider biofilm induced
C6_03790C	HGT10	1.74842	0.0421068	YES	0.533027	0.452525	NO	-1.50553	0.0302437	YES	-0.29013	0.633569	NO	Glycerol permease involved in glycerol uptake; member of the major facilitator superfamily; induced by osmotic stress, at low glucose in rich media, during cell wall regeneration; 12 membrane spans; Hap43p-induced gene
C7_00280W	HGT12	2.65761	0.0244903	YES	0.968659	0.111455	NO	-1.35055	0.0324084	YES	0.338399	0.43557	NO	Glucose, fructose, mannose transporter; major facilitator superfamily; role in macrophage-induced hyphal growth; detected at germ tube plasma membrane by mass spectrometry; Snf3p-induced; 12 probable transmembrane segments
CR_03450W	HXT5	1.7109	0.0584252	NO	1.91164	0.00943124	YES	0.452026	0.289968	NO	0.251294	0.563267	NO	Putative sugar transporter; induced by ciclopirox olamine; Snf3-induced; alkaline repressed; colony morphology-related gene regulation by Ssn6; possibly essential gene
C4_04030W	JEN2	1.22832	0.137147	NO	3.3057	0.00683375	YES	2.2362	0.00273604	YES	0.158824	0.865053	NO	Dicarboxylic acid transporter; regulated by glucose repression; induced by Rgt1; disruptants not obtained by UAU1 method; rat catheter and Spider biofilm induced
C5_04930C	MAL31	1.61956	0.0330049	YES	0.878455	0.0527829	NO	-0.573937	0.119619	NO	0.167173	0.58208	NO	Putative high-affinity maltose transporter; transcript is upregulated in clinical isolates from HIV+ patients with oral candidiasis; alkaline induced; Spider biofilm induced
C2_05450C	MDJ2	0.357556	0.299389	NO	1.11824	0.00871065	YES	1.35299	0.00230098	YES	0.59231	0.0801312	NO	Predicted component of the mitochondrial import motor; involved in protein import into mitochondrial matrix; early-stage flow model biofilm induced
C6_03170C	MDR1	1.12988	0.108682	NO	1.08909	0.00565695	YES	0.774958	0.0296487	NO	0.815748	0.0814197	NO	Plasma membrane MDR/MFS multidrug efflux pump; methotrexate is preferred substrate; overexpression in drug-resistant clinical isolates confers fluconazole resistance; repressed in young biofilms; rat catheter biofilm induced
C1_10160W	MIR1	0.388683	0.397635	NO	1.84498	0.00396386	YES	1.88808	0.00166102	YES	0.431785	0.119508	NO	Putative mitochondrial phosphate transporter; caspofungin repressed; expression is increased in a fluconazole-resistant isolate; induced upon adherence to polystyrene
C6_04610C	NAG3	-0.668762	0.199611	NO	3.22673	0.00565695	YES	3.86274	0.0014791	YES	-0.0327466	0.958977	NO	Putative MFS transporter; similar to Nag4; required for wild-type mouse virulence and cycloheximide resistance; in gene cluster that includes genes encoding enzymes of GlcNAc catabolism; Spider biofilm repressed
C3_06220C	OAC1	0.684905	0.347313	NO	1.26386	0.0214293	YES	0.588604	0.0399809	NO	0.00964481	1	NO	Putative mitochondrial inner membrane transporter; rat catheter biofilm induced
C5_00590W	PET9	0.346796	0.454303	NO	1.49627	0.00514739	YES	2.01528	0.00178452	YES	0.865808	0.0422051	NO	Mitochondrial ADP/ATP carrier protein involved in ATP biosynthesis; possible lipid raft component; 3 predicted transmembrane helices; flucytosine induced; ketoconazole-induced; downregulated by Efg1p
C5_05430W	PEX4	0.699907	0.147473	NO	1.14242	0.0393109	YES	0.841594	0.00729083	NO	0.399083	0.469136	NO	Putative peroxisomal ubiquitin conjugating enzyme; regulated by Sef1, Sfu1, and Hap43; rat catheter biofilm induced; Spider biofilm induced
C1_11480W	PHO84	2.52924	0.0449238	YES	1.2939	0.107905	NO	-0.805455	0.259858	NO	0.429878	0.409523	NO	High-affinity phosphate transporter; transcript regulated by white-opaque switch; Hog1, ciclopirox olamine or alkaline induced; caspofungin, stress repressed; required for normal TORC1 function
C4_01940W	PHO89	2.71195	0.0723101	NO	1.83684	0.038315	YES	-0.395275	0.666175	NO	0.479836	0.193714	NO	Putative phosphate permease; transcript regulated upon white-opaque switch; alkaline induced by Rim101; possibly adherence-induced; F-12/CO2 model, rat catheter and Spider biofilm induced
C2_08050C	SIT1	0.79825	0.261603	NO	1.54796	0.0100383	YES	1.45139	0.0174731	YES	0.701682	0.12202	NO	Transporter of ferrichrome siderophores, not ferrioxamine B; required for human epithelial cell invasion in vitro, not for mouse systemic infection; regulated by iron, Sfu1, Rfg1, Tup1, Hap43; rat catheter and Spider biofilm induced
C1_04300C	SSA2	0.959442	0.0379113	NO	1.04658	0.0128254	YES	-0.297243	0.278666	NO	-0.384381	0.0303502	NO	HSP70 family chaperone; cell wall fractions; antigenic; beta-defensin peptides impport; ATPase domain binds histatin 5; at hyphal surface, not yeast; farnesol-repressed in biofilm; flow model, Spider biofilm repressed; caspofungin repressed
CR_09170C	SSU1	-0.307159	0.328908	NO	1.36642	0.00544895	YES	1.13802	0.00430812	YES	-0.535559	0.0708432	NO	Protein similar to S. cerevisiae Ssu1 sulfite transport protein; Tn mutation affects filamentous growth; regulated by Gcn2 and Gcn4; induced by nitric oxide; Hap43-repressed; Spider and flow model biofilm induced
CR_03920C	TPO4	0.121358	0.861226	NO	1.52417	0.0162819	YES	1.69817	0.0113928	YES	0.295357	0.439385	NO	Putative sperimidine transporter; fungal-specific (no human or murine homolog); Spider biofilm induced; promoter bound by Tec1 and Ndt80; Bcr1-repressed in RPMI a/a biofilms
C4_06530C	XUT1	1.20943	0.0686737	NO	1.09902	0.0108763	YES	0.493056	0.113441	NO	0.603466	0.105669	NO	Putative high-affinity, high-capacity xanthine-uric acid/H+ symporter; similar to A. nidulans UapA; member of the Nucleobase-Ascorbate Transporter/Nucleobase-Cation Symporter (NAT/NCS2) family; rat catheter biofilm induced
C6_01930W	YHM1	0.108325	0.808054	NO	1.00546	0.0203635	YES	1.48579	0.00715439	YES	0.588657	0.0443805	NO	Putative mitochondrial carrier protein; fungal-specific (no human or murine homolog); Hap43p-repressed gene
Data are expressed in log2FC. Changes are significant if p<0.05 ands log2FC>1.
Significant and large up- or down-regulations are color coded.

## Sheet: Transporter activity
Transporter activity combined (5215) 41 genes
GENE ID	Gene name	KO.vs.WT.	p (corrected)	Significance	KO.t.vs.WT.t.	p (corrected)	Significance	KO.t.vs.KO.	p (corrected)	Significance	WT.t.vs.WT.	p (corrected)	Significance	Feature
C1_06570W	ANT1	1.76333	0.046436	YES	1.2671	0.0454874	YES	-0.371649	0.239382	NO	0.124578	0.859539	NO	Peroxisomal adenine nucleotide transporter; role in beta-oxidation of medium-chain fatty acid and peroxisome proliferation; rat catheter biofilm induced
C1_04610W	ATP1	0.587097	0.151969	NO	1.00772	0.00432369	YES	1.01127	0.00753536	YES	0.590643	0.0209022	NO	ATP synthase alpha subunit; antigenic in human/mouse; at hyphal surface; ciclopirox, ketoconazole, flucytosine induced; Efg1, caspofungin repressed; may be essential; sumoylation target; stationary phase-enriched; Spider biofilm repressed
C1_09210C		0.0835757	0.963011	NO	1.2823	0.00576385	YES	2.83161	0.00118722	YES	1.63288	0.0805402	NO	Putative transporter; slightly similar to the Sit1p siderophore transporter; Gcn4p-regulated; fungal-specific; induced by Mnl1p under weak acid stress
C3_03690W		0.965891	0.0566019	NO	1.61593	0.00544895	YES	1.66781	0.00038	YES	1.01777	0.0456587	YES	Putative vacuolar membrane transporter for cationic amino acids; Spider biofilm induced
C4_00820W		0.746454	0.299215	NO	1.21768	0.0153601	YES	1.23881	0.00739156	YES	0.767586	0.196349	NO	Ortholog(s) have magnesium ion transmembrane transporter activity, role in magnesium ion export from mitochondrion and mitochondrial inner membrane localization
C4_06910W		0.473776	0.380115	NO	2.4155	0.00624372	YES	2.06459	0.00616294	YES	0.12286	0.746147	NO	PDR-subfamily ABC transporter (half-size); similar to WHITE subfamily proteins; repressed by fluphenazine treatment or in an azole-resistant strain that overexpresses CDR1 and CDR2; induced by nitric oxide; rat catheter biofilm induced
C6_01520W		0.189475	0.828833	NO	1.95795	0.0100753	YES	2.23535	0.00878737	YES	0.466873	0.281135	NO	Predicted membrane transporter, member of the drug:proton antiporter (12 spanner) (DHA1) family, major facilitator superfamily (MFS); induced by nitric oxide
C6_01780C		-0.471246	0.683091	NO	1.79963	0.0155739	YES	2.49629	0.00328959	YES	0.225418	0.822189	NO	Predicted chloride transporter; member of conserved Mcm1 regulon; Spider biofilm repressed
C6_03540W		0.240515	0.330092	NO	1.11579	0.00652819	YES	1.09963	0.00199288	YES	0.224359	0.338178	NO	Predicted membrane transporter, member of the monocarboxylate porter (MCP) family, major facilitator superfamily (MFS); ketoconazole or caspofungin repressed; Spider biofilm induced
C7_03880C		0.282883	0.589047	NO	1.07481	0.037479	YES	2.26029	0.00360209	YES	1.46837	0.0210426	YES	Protein required for virulence in reconstituted human epithelium (RHE) model of ex vivo infection; decreased transcription is observed upon fluphenazine treatment; induced upon adherence to polystyrene
C5_03020W	CCC2	0.512227	0.137282	NO	1.28265	0.00600436	YES	1.52978	0.00235946	YES	0.759358	0.0238998	NO	Copper-transporting P-type ATPase of Golgi; required for wild-type iron assimilation (indirect effect via Fet3p); induced by iron starvation, ciclopirox olamine; caspofungin repressed; not required for virulence in mouse systemic infection
C3_05220W	CDR1	-0.415716	0.106125	NO	1.05849	0.0110336	YES	2.36401	0.000746	YES	0.889804	0.0171748	NO	Multidrug transporter of ABC superfamily; transports phospholipids in an in-to-out direction; induced by beta-estradiol, progesterone, corticosteroid, or cholesterol; Spider biofilm induced
CR_01220W		1.79638	0.0449238	YES	1.05939	0.0140188	YES	-1.75335	0.00560186	YES	-1.01636	0.0216319	YES	Putative transporter; mutation confers hypersensitivity to toxic ergosterol analog; fungal-specific (no human or murine homolog)
CR_03580C		1.73256	0.0554683	NO	1.87738	0.0116142	YES	0.453163	0.265384	NO	0.308344	0.521394	NO	Putative MFS transporter; predicted ORF in Assembly 20; removed from Assembly 21; restored based on conservation among several Candida species
CR_10640W		1.29987	0.0409998	YES	0.465936	0.105002	NO	0.239387	0.334524	NO	1.07332	0.0212658	YES	Has domain(s) with predicted antiporter activity, drug transmembrane transporter activity, role in drug transmembrane transport and membrane localization
C1_00390W	ENA2	2.28557	0.0409998	YES	0.797837	0.23213	NO	-0.852724	0.127875	NO	0.63501	0.287318	NO	Putative sodium transporter; induced by ciclopirox olamine; alkaline induced by Rim101; repressed by high-level peroxide stress; induced in oral candidiasis clinical isolates; possibly essential gene; rat catheter and Spider biofilm induced
C7_02910W	ENA21	1.18317	0.158901	NO	1.27012	0.00728232	YES	0.80096	0.088871	NO	0.71401	0.133065	NO	Predicted P-type ATPase sodium pump; Gcn4p-regulated; flucytosine, amphotericin B, or ketoconazole-induced; osmotic stress-induced; overlaps orf19.5170.1, which is annotated as a blocked reading frame; Spider biofilm induced
C1_09400C	FTH1	-0.0282457	0.908615	NO	1.35289	0.00518435	YES	1.6398	0.000702	YES	0.258658	0.248867	NO	Protein similar to S. cerevisiae Fth1p, a high affinity iron transporter for intravacuolar stores of iron; repressed by Sfu1p, amphotericin B, caspofungin; induced by alkaline pH, ciclopirox olamine; regulated by Sef1p, Sfu1p, and Hap43p
C3_05580C	GAP2	3.04114	0.0410761	YES	1.70937	0.0343659	YES	-0.207312	0.607199	NO	1.12446	0.191599	NO	General broad specificity amino acid permease; ketoconazole, flucytosine repressed; Ssy1-dependent histidine induction; regulated by Nrg1, Tup1; colony morphology-related gene regulation by Ssn6; Spider and flow model biofilm induced
C5_03500W	GAP6	0.978349	0.116436	NO	1.09838	0.00547059	YES	1.23586	0.00386588	YES	1.11583	0.0392525	YES	Broad-specificity amino acid permease; Plc1, Gcn4 regulated; rat catheter biofilm induced
C2_06590C	GIT1	3.58113	0.0244903	YES	2.14704	0.0166373	YES	-1.14439	0.0922736	NO	0.28971	0.53619	NO	Glycerophosphoinositol permease; involved in utilization of glycerophosphoinositol as a phosphate source; Rim101-repressed; virulence-group-correlated expression
C1_01980W	HGT1	1.12358	0.0409998	YES	1.83507	0.0324598	YES	1.81541	0.00409125	YES	1.10392	0.125133	NO	High-affinity MFS glucose transporter; induced by progesterone, chloramphenicol, benomyl; likely essential for growth; protein newly produced during adaptation to the serum; rat catheter and Spider biofilm induced
C6_03790C	HGT10	1.74842	0.0421068	YES	0.533027	0.452525	NO	-1.50553	0.0302437	YES	-0.29013	0.633569	NO	Glycerol permease involved in glycerol uptake; member of the major facilitator superfamily; induced by osmotic stress, at low glucose in rich media, during cell wall regeneration; 12 membrane spans; Hap43p-induced gene
C7_00280W	HGT12	2.65761	0.0244903	YES	0.968659	0.111455	NO	-1.35055	0.0324084	YES	0.338399	0.43557	NO	Glucose, fructose, mannose transporter; major facilitator superfamily; role in macrophage-induced hyphal growth; detected at germ tube plasma membrane by mass spectrometry; Snf3p-induced; 12 probable transmembrane segments
CR_03450W	HXT5	1.7109	0.0584252	NO	1.91164	0.00943124	YES	0.452026	0.289968	NO	0.251294	0.563267	NO	Putative sugar transporter; induced by ciclopirox olamine; Snf3-induced; alkaline repressed; colony morphology-related gene regulation by Ssn6; possibly essential gene
C4_04030W	JEN2	1.22832	0.137147	NO	3.3057	0.00683375	YES	2.2362	0.00273604	YES	0.158824	0.865053	NO	Dicarboxylic acid transporter; regulated by glucose repression; induced by Rgt1; disruptants not obtained by UAU1 method; rat catheter and Spider biofilm induced
C5_04930C	MAL31	1.61956	0.0330049	YES	0.878455	0.0527829	NO	-0.573937	0.119619	NO	0.167173	0.58208	NO	Putative high-affinity maltose transporter; transcript is upregulated in clinical isolates from HIV+ patients with oral candidiasis; alkaline induced; Spider biofilm induced
C2_05450C	MDJ2	0.357556	0.299389	NO	1.11824	0.00871065	YES	1.35299	0.00230098	YES	0.59231	0.0801312	NO	Predicted component of the mitochondrial import motor; involved in protein import into mitochondrial matrix; early-stage flow model biofilm induced
C6_03170C	MDR1	1.12988	0.108682	NO	1.08909	0.00565695	YES	0.774958	0.0296487	NO	0.815748	0.0814197	NO	Plasma membrane MDR/MFS multidrug efflux pump; methotrexate is preferred substrate; overexpression in drug-resistant clinical isolates confers fluconazole resistance; repressed in young biofilms; rat catheter biofilm induced
C1_10160W	MIR1	0.388683	0.397635	NO	1.84498	0.00396386	YES	1.88808	0.00166102	YES	0.431785	0.119508	NO	Putative mitochondrial phosphate transporter; caspofungin repressed; expression is increased in a fluconazole-resistant isolate; induced upon adherence to polystyrene
C6_04610C	NAG3	-0.668762	0.199611	NO	3.22673	0.00565695	YES	3.86274	0.0014791	YES	-0.0327466	0.958977	NO	Putative MFS transporter; similar to Nag4; required for wild-type mouse virulence and cycloheximide resistance; in gene cluster that includes genes encoding enzymes of GlcNAc catabolism; Spider biofilm repressed
C3_06220C	OAC1	0.684905	0.347313	NO	1.26386	0.0214293	YES	0.588604	0.0399809	NO	0.00964481	1	NO	Putative mitochondrial inner membrane transporter; rat catheter biofilm induced
C5_00590W	PET9	0.346796	0.454303	NO	1.49627	0.00514739	YES	2.01528	0.00178452	YES	0.865808	0.0422051	NO	Mitochondrial ADP/ATP carrier protein involved in ATP biosynthesis; possible lipid raft component; 3 predicted transmembrane helices; flucytosine induced; ketoconazole-induced; downregulated by Efg1p
C1_11480W	PHO84	2.52924	0.0449238	YES	1.2939	0.107905	NO	-0.805455	0.259858	NO	0.429878	0.409523	NO	High-affinity phosphate transporter; transcript regulated by white-opaque switch; Hog1, ciclopirox olamine or alkaline induced; caspofungin, stress repressed; required for normal TORC1 function
C4_01940W	PHO89	2.71195	0.0723101	NO	1.83684	0.038315	YES	-0.395275	0.666175	NO	0.479836	0.193714	NO	Putative phosphate permease; transcript regulated upon white-opaque switch; alkaline induced by Rim101; possibly adherence-induced; F-12/CO2 model, rat catheter and Spider biofilm induced
C2_06470W	RTA2	0.108602	0.885771	NO	1.05149	0.0407576	YES	0.213878	0.576398	NO	-0.729005	0.170176	NO	Flippase involved in sphingolipid long chain base release; mediates calcineurin-dependent ER stress response and resistance to azoles; Plc1p, Ca2+, calcineurin-regulated;
C2_08050C	SIT1	0.79825	0.261603	NO	1.54796	0.0100383	YES	1.45139	0.0174731	YES	0.701682	0.12202	NO	Transporter of ferrichrome siderophores, not ferrioxamine B; required for human epithelial cell invasion in vitro, not for mouse systemic infection; regulated by iron, Sfu1, Rfg1, Tup1, Hap43; rat catheter and Spider biofilm induced
CR_09170C	SSU1	-0.307159	0.328908	NO	1.36642	0.00544895	YES	1.13802	0.00430812	YES	-0.535559	0.0708432	NO	Protein similar to S. cerevisiae Ssu1 sulfite transport protein; Tn mutation affects filamentous growth; regulated by Gcn2 and Gcn4; induced by nitric oxide; Hap43-repressed; Spider and flow model biofilm induced
CR_03920C	TPO4	0.121358	0.861226	NO	1.52417	0.0162819	YES	1.69817	0.0113928	YES	0.295357	0.439385	NO	Putative sperimidine transporter; fungal-specific (no human or murine homolog); Spider biofilm induced; promoter bound by Tec1 and Ndt80; Bcr1-repressed in RPMI a/a biofilms
C4_06530C	XUT1	1.20943	0.0686737	NO	1.09902	0.0108763	YES	0.493056	0.113441	NO	0.603466	0.105669	NO	Putative high-affinity, high-capacity xanthine-uric acid/H+ symporter; similar to A. nidulans UapA; member of the Nucleobase-Ascorbate Transporter/Nucleobase-Cation Symporter (NAT/NCS2) family; rat catheter biofilm induced
C6_01930W	YHM1	0.108325	0.808054	NO	1.00546	0.0203635	YES	1.48579	0.00715439	YES	0.588657	0.0443805	NO	Putative mitochondrial carrier protein; fungal-specific (no human or murine homolog); Hap43p-repressed gene
Data are expressed in log2FC. Changes are significant if p<0.05 ands log2FC>1.
Significant and large up- or down-regulations are color coded.

## Sheet: Integral component of membrane
Integral component of membrane (16021) 14 genes
GENE ID	Gene name	KO.vs.WT.	p (corrected)	Significance	KO.t.vs.WT.t.	p (corrected)	Significance	KO.t.vs.KO.	p (corrected)	Significance	WT.t.vs.WT.	p (corrected)	Significance	Feature
C1_06570W	ANT1	1.76333	0.046436	YES	1.2671	0.0454874	YES	-0.371649	0.239382	NO	0.124578	0.859539	NO	Peroxisomal adenine nucleotide transporter; role in beta-oxidation of medium-chain fatty acid and peroxisome proliferation; rat catheter biofilm induced
C3_00920W	ATO1	3.24619	0.0199615	YES	1.89019	0.0188793	YES	-1.75477	0.0139416	YES	-0.398762	0.379782	NO	Putative fungal-specific transmembrane protein; induced by Rgt1; Spider biofilm induced
C3_00930W	ATO2	1.34302	0.0410761	YES	0.930691	0.03874	NO	-0.620495	0.0841013	NO	-0.208165	0.487449	NO	Putative fungal-specific transmembrane protein; fluconazole repressed, Hap43-repressed; flow model biofilm induced; Spider biofilm induced
C4_03710C		1.02788	0.0244903	YES	1.18201	0.00449093	YES	1.53321	0.000705	YES	1.37909	0.0171748	YES	Predicted membrane protein; rat catheter biofilm induced
CR_00420W		1.07649	0.0437764	YES	0.449698	0.115628	NO	-0.293984	0.248681	NO	0.332804	0.17309	NO	Predicted membrane transporter; fucose:proton symporter family member, MFS superfamily; flow model biofilm induced
CR_01220W		1.79638	0.0449238	YES	1.05939	0.0140188	YES	-1.75335	0.00560186	YES	-1.01636	0.0216319	YES	Putative transporter; mutation confers hypersensitivity to toxic ergosterol analog; fungal-specific (no human or murine homolog)
C1_00390W	ENA2	2.28557	0.0409998	YES	0.797837	0.23213	NO	-0.852724	0.127875	NO	0.63501	0.287318	NO	Putative sodium transporter; induced by ciclopirox olamine; alkaline induced by Rim101; repressed by high-level peroxide stress; induced in oral candidiasis clinical isolates; possibly essential gene; rat catheter and Spider biofilm induced
C3_05580C	GAP2	3.04114	0.0410761	YES	1.70937	0.0343659	YES	-0.207312	0.607199	NO	1.12446	0.191599	NO	General broad specificity amino acid permease; ketoconazole, flucytosine repressed; Ssy1-dependent histidine induction; regulated by Nrg1, Tup1; colony morphology-related gene regulation by Ssn6; Spider and flow model biofilm induced
C2_06590C	GIT1	3.58113	0.0244903	YES	2.14704	0.0166373	YES	-1.14439	0.0922736	NO	0.28971	0.53619	NO	Glycerophosphoinositol permease; involved in utilization of glycerophosphoinositol as a phosphate source; Rim101-repressed; virulence-group-correlated expression
C1_01980W	HGT1	1.12358	0.0409998	YES	1.83507	0.0324598	YES	1.81541	0.00409125	YES	1.10392	0.125133	NO	High-affinity MFS glucose transporter; induced by progesterone, chloramphenicol, benomyl; likely essential for growth; protein newly produced during adaptation to the serum; rat catheter and Spider biofilm induced
C6_03790C	HGT10	1.74842	0.0421068	YES	0.533027	0.452525	NO	-1.50553	0.0302437	YES	-0.29013	0.633569	NO	Glycerol permease involved in glycerol uptake; member of the major facilitator superfamily; induced by osmotic stress, at low glucose in rich media, during cell wall regeneration; 12 membrane spans; Hap43p-induced gene
C7_00280W	HGT12	2.65761	0.0244903	YES	0.968659	0.111455	NO	-1.35055	0.0324084	YES	0.338399	0.43557	NO	Glucose, fructose, mannose transporter; major facilitator superfamily; role in macrophage-induced hyphal growth; detected at germ tube plasma membrane by mass spectrometry; Snf3p-induced; 12 probable transmembrane segments
C5_04930C	MAL31	1.61956	0.0330049	YES	0.878455	0.0527829	NO	-0.573937	0.119619	NO	0.167173	0.58208	NO	Putative high-affinity maltose transporter; transcript is upregulated in clinical isolates from HIV+ patients with oral candidiasis; alkaline induced; Spider biofilm induced
C1_11480W	PHO84	2.52924	0.0449238	YES	1.2939	0.107905	NO	-0.805455	0.259858	NO	0.429878	0.409523	NO	High-affinity phosphate transporter; transcript regulated by white-opaque switch; Hog1, ciclopirox olamine or alkaline induced; caspofungin, stress repressed; required for normal TORC1 function
Data are expressed in log2FC. Changes are significant if p<0.05 ands log2FC>1.
Significant and large up- or down-regulations are color coded.

## Sheet: Cell surface
Cell surface (9986) 33 genes
GENE ID	Gene name	KO.vs.WT.	p (corrected)	Significance	KO.t.vs.WT.t.	p (corrected)	Significance	KO.t.vs.KO.	p (corrected)	Significance	WT.t.vs.WT.	p (corrected)	Significance	Feature
C5_05050W	ADH1	-0.387383	0.142315	NO	-1.48806	0.00445373	YES	-1.48238	0.00230098	YES	-0.381696	0.0284151	NO	Alcohol dehydrogenase; oxidizes ethanol to acetaldehyde; at yeast cell surface; immunogenic in humans/mice; complements S. cerevisiae adh1 adh2 adh3 mutant; fluconazole, farnesol-induced; flow model biofilm induced; Spider biofilm repressed
C6_04380W	ALS2	0.512066	0.277247	NO	-1.32639	0.0460055	YES	-2.53051	0.00340206	YES	-0.69206	0.145908	NO	ALS family protein; role in adhesion, biofilm formation, germ tube induction; expressed at infection of human buccal epithelial cells; putative GPI-anchor; induced by ketoconazole, low iron and at cell wall regeneration; regulated by Sfu1p
C6_04130C	ALS4	0.410536	0.286469	NO	-1.33945	0.024947	YES	-1.9758	0.00440568	YES	-0.22582	0.483581	NO	GPI-anchored adhesin; role in adhesion, germ tube induction; growth, temperature regulated; expressed during infection of human buccal epithelial cells; repressed by vaginal contact; biofilm induced; repressed during chlamydospore formation
C6_03710W	ALS9	-0.260247	0.357052	NO	-1.13071	0.0166373	YES	-1.53141	0.00126799	YES	-0.660941	0.0983904	NO	ALS family cell-surface glycoprotein; expressed during infection of human epithelial cells; confers laminin adhesion to S. cerevisiae; highly variable; putative GPI-anchor; Hap43-repressed
C2_05460W	CDC19	-0.41351	0.10242	NO	-1.99444	0.00449093	YES	-2.07694	0.00136984	YES	-0.496009	0.0310327	NO	Pyruvate kinase at yeast cell surface; Gcn4/Hog1/GlcNAc regulated; Hap43/polystyrene adherence induced; repressed by phagocytosis/farnesol; hyphal growth role; stationary phase enriched; flow model biofilm induced; Spider biofilm repressed
CR_10110W	CHT3	-0.453782	0.0969108	NO	-3.68918	0.00449093	YES	-5.20736	0.000436	YES	-1.97197	0.0171748	YES	Major chitinase; secreted; functional homolog of S. cerevisiae Cts1p; 4 N-glycosylation motifs; possible O-mannosylation; putative signal peptide; hyphal-repressed; farnesol upregulated in biofilm; regulated by Efg1p, Cyr1p, Ras1p
C5_04800W	CRH12	-0.451661	0.0974732	NO	-1.25409	0.0100753	YES	-0.746307	0.0119131	NO	0.0561229	0.857569	NO	CRH family cell wall protein; transcript regulated by Nrg1 and Tup1; alkaline induced by Rim101; repressed during cell wall regeneration; flow model biofilm induced
C4_04480C	EFB1	-0.245628	0.250462	NO	-1.00203	0.00445373	YES	-1.07184	0.00134492	YES	-0.315438	0.0713522	NO	Translation elongation factor EF-1 beta; repressed by human whole blood or PMNs; macrophage/pseudohyphal-induced; antigenic in mouse; farnesol-downregulated; snoRNA snR18 is encoded within the EFB1 intron; Spider biofilm repressed
C2_03100W	EFT2	-0.247042	0.245291	NO	-1.07655	0.00647126	YES	-1.25988	0.00174277	YES	-0.430373	0.056948	NO	Elongation Factor 2 (eEF2); GTPase; essential; highly expressed; target of sordarin antifungals; antigenic in human/mouse; lacks site for regulatory phosphorylation by eEF2 kinase; GCN-regulated; higher protein amount in stationary phase
C3_04140C	EGD2	-0.479145	0.07483	NO	-1.62448	0.00396386	YES	-1.81704	0.000414	YES	-0.671699	0.0209022	NO	Nascent polypeptide associated complex protein alpha subunit; soluble protein in hyphae; macrophage/pseudohyphal-induced; protein level decrease in stationary phase cultures; GlcNAc-induced protein; Spider biofilm repressed
C1_03680W	ENG1	-0.469551	0.255287	NO	-1.4317	0.0155871	YES	-1.94827	0.00163887	YES	-0.98612	0.065194	NO	Endo-1,3-beta-glucanase; ortholog of S. cerevisiae Dse4 needed for cell separation; caspofungin, fluconazole repressed; repressed by alpha pheromone in SpiderM medium; flow model biofilm induced; rat catheter biofilm repressed
C1_08500C	ENO1	-0.584267	0.0584252	NO	-1.83717	0.00445373	YES	-1.5838	0.00283181	YES	-0.330893	0.0293052	NO	Enolase, involved in glycolysis and gluconeogenesis; also has transglutaminase activity involved in assembly of cell wall polysaccharides; major cell-surface antigen; binds host plasmin/plasminogen; immunoprotective; may be essential
C4_01750C	FBA1	-0.415201	0.0944131	NO	-1.87827	0.00432369	YES	-1.94585	0.00104311	YES	-0.482788	0.0225047	NO	Fructose-bisphosphate aldolase; glycolytic enzyme; antigenic in murine/human infection; regulated by yeast-hypha switch; induced by Efg1, Gcn4, Hog1, fluconazole; phagocytosis-repressed; flow model biofilm induced; Spider biofilm repressed
C1_10400C	FGR41	-0.123003	0.747618	NO	-2.60385	0.00628227	YES	-4.11722	0.000625	YES	-1.63637	0.0210426	YES	Putative GPI-anchored adhesin-like protein; transposon mutation affects filamentous growth; Spider biofilm repressed
C2_03270W	GPM1	-0.629128	0.0933124	NO	-2.05388	0.00396386	YES	-1.97114	0.000638	YES	-0.546384	0.0449696	NO	Phosphoglycerate mutase; surface protein that binds host complement Factor H and FHL-1; antigenic; fluconazole, or amino acid starvation (3-AT) induced, farnesol-repressed; Hap43, flow model biofilm induced; Spider biofilm repressed
C3_04060C	HEM13	-0.515593	0.07483	NO	-1.9158	0.0068487	YES	-1.54197	0.005581	YES	-0.141768	0.483791	NO	Coproporphyrinogen III oxidase; antigenic; on yeast cell surface, not hyphae; iron-regulated expression; Hap43, macrophage-repressed; farnesol-induced; possibly essential; flow model biofilm induced; rat catheter, Spider biofilm repressed
C2_04010C	HSP21	-1.18141	0.271678	NO	-2.06957	0.0307624	YES	0.335979	0.717212	NO	1.22414	0.0216319	YES	Small heat shock protein; role in stress response and virulence; fluconazole-downregulated; induced in cyr1 or ras1 mutant; stationary phase enriched protein; detected in some, not all, biofilm extracts; Spider biofilm induced
C3_00600W	IFF11	0.635878	0.300113	NO	-2.04175	0.017724	YES	-3.84196	0.00135074	YES	-1.16433	0.0743489	NO	Secreted protein required for normal cell wall structure and for virulence; member of the IFF family; Hap43p-repressed gene
C6_03850C	IHD1	-0.0525332	0.936927	NO	-1.81034	0.00526425	YES	-2.14173	0.00183603	YES	-0.383919	0.279683	NO	GPI-anchored protein; alkaline, hypha-induced; regulated by Nrg1, Rfg1, Tup1 and Tsa1, Tsa1B in minimal media at 37; oralpharyngeal candidasis induced ; Spider biofilm induced; regulated in Spider biofilms by Tec1, Efg1, Ndt80, Rob1, Brg1
C4_06570C	PDC11	-0.232341	0.308384	NO	-1.55151	0.00868287	YES	-1.62123	0.00449985	YES	-0.302059	0.0751882	NO	Pyruvate decarboxylase; antigenic; on hyphal not yeast cell surface; Hap43, Gcn4, Efg1, Efh1, Hsf1 regulated; fluconazole, farnesol induced; amino acid starvation repressed; flow model biofilm induced; Spider biofilm repressed
C4_00450C	PGA10	-1.21009	0.0584252	NO	-2.51501	0.0048793	YES	-2.50001	0.000656	YES	-1.19509	0.0563747	NO	GPI anchored membrane protein; utilization of hemin and hemoglobin for Fe in host; Rim101 at ph8/hypoxia/ketoconazole/ciclopirox/hypha-induced; required for RPMI biofilm formation, Bcr1-induced in a/a biofilm; rat catheter biofilm repressed
C1_05760C	PGA26	-1.33444	0.126812	NO	-1.00303	0.0389094	YES	-0.488142	0.136022	NO	-0.819548	0.212303	NO	GPI-anchored adhesin-like protein of the cell wall; role in cell wall integrity; required for normal virulence; induced in high iron and during cell wall regeneration; Hap43-repressed
C3_07160W	PGA32	-0.120043	0.831611	NO	-1.22188	0.00689117	YES	-1.09258	0.00334278	YES	0.00925286	1	NO	Putative GPI-anchored adhesin-like protein; induced in high iron; Spider biofilm induced
C4_02440C	PGA38	-0.216924	0.573249	NO	-2.20004	0.0103988	YES	-3.2752	0.00143356	YES	-1.29209	0.0285229	YES	Putative adhesin-like GPI-anchored protein; repressed during cell wall regeneration; possibly an essential gene, disruptants not obtained by UAU1 method; rat catheter and Spider biofilm repressed
C6_00750C	PGK1	-0.591568	0.0743562	NO	-2.23576	0.00432369	YES	-1.97726	0.00149474	YES	-0.333064	0.0600294	NO	Phosphoglycerate kinase; localizes to cell wall and cytoplasm; antigenic in murine/human infection; flow model biofilm, Hog1-, Hap43-, GCN-induced; repressed upon phagocytosis; repressed in Spider biofilms by Bcr1, Ndt80, Rob1, Brg1
C2_01380W	PLB4.5	-0.844211	0.0410761	NO	-1.43227	0.010521	YES	-1.90846	0.00135705	YES	-1.32041	0.0194123	YES	Phospholipase B; Hog1-induced; regulated by Ssn6; putative GPI-anchor; repressed during cell wall regeneration; clade-associated gene expression; Hap43-induced; rat catheter and Spider biofilm repressed
C1_14120C	RBE1	-0.444895	0.21242	NO	-2.79646	0.00754237	YES	-3.82751	0.00152348	YES	-1.47595	0.0171748	YES	Pry family cell wall protein; Rim101, Efg1, Ssn6, alkaline repressed; O-glycosylation; no GPI anchor predicted; ketoconazol induced; regulated by Sef1, Sfu1, Hap4; flow model biofilm induced; rat catheter and Spider biofilm repressed
C5_04110W	SCW11	-0.325975	0.456034	NO	-1.59048	0.0279734	YES	-2.43778	0.00427253	YES	-1.17328	0.0391952	YES	Cell wall protein; repressed in ace2 mutant; repressed in core caspofungin response; induced in high iron; possibly an essential gene, disruptants not obtained by UAU1 method; rat catheter and Spider biofilm repressed
CR_08090W	SSB1	-0.217906	0.160843	NO	-1.25885	0.00504404	YES	-1.65918	0.000806	YES	-0.618236	0.0199664	NO	HSP70 family heat shock protein; mRNA in yeast and germ tubes; at yeast cell surface, not hyphae; antigenic in human/mouse infection; macrophage, GCN-induced; possibly essential; sumoylation target; Hap43-induced; Spider biofilm repressed
C6_00820W	SUN41	-0.057362	0.538854	NO	-1.45362	0.005645	YES	-1.84299	0.000991	YES	-0.446723	0.0358394	NO	Cell wall glycosidase; role in biofilm formation and cell separation; possibly secreted; hypoxia, hyphal induced; caspofungin repressed; Efg1, Cph1 regulated; O-glycosylated, possible Kex2 substrate; 5'-UTR intron; Spider biofilm induced
C3_06870W	TDH3	-0.50655	0.101753	NO	-1.8019	0.00445373	YES	-1.78896	0.00178487	YES	-0.493609	0.033894	NO	NAD-linked glyceraldehyde-3-phosphate dehydrogenase; binds fibronectin, laminin; at cell surface; antigenic in infection; farnesol-repressed; stationary phase-enriched; GlcNAc-induced; flow model biofilm induced; Spider biofilm repressed
C2_08370C	TEF1	-0.0744559	0.805136	NO	-1.07629	0.0168871	YES	-1.37317	0.00516081	YES	-0.371334	0.114855	NO	Translation elongation factor 1-alpha; at cell surface; binds human plasminogen; macrophage/pseudohyphal-induced; induced in RHE model of oral candidiasis, in clinical oral candidiasis isolates; possibly essential; Spider biofilm repressed
C3_07440W	TPI1	-0.360088	0.274065	NO	-1.91432	0.00432369	YES	-1.97792	0.00141767	YES	-0.423684	0.0768243	NO	Triose-phosphate isomerase; antigenic in mouse/human; mutation affects filamentation; macrophage-repressed; protein in exponential and stationary growth phase yeast; possibly essential; flow model biofilm induced; Spider biofilm repressed
Data are expressed in log2FC. Changes are significant if p<0.05 ands log2FC>1.
Significant and large up- or down-regulations are color coded.

## Sheet: Cell  wall 
Cell wall (5618) 29 genes
GENE ID	Gene name	KO.vs.WT.	p (corrected)	Significance	KO.t.vs.WT.t.	p (corrected)	Significance	KO.t.vs.KO.	p (corrected)	Significance	WT.t.vs.WT.	p (corrected)	Significance	Feature
C5_05050W	ADH1	-0.387383	0.142315	NO	-1.48806	0.00445373	YES	-1.48238	0.00230098	YES	-0.381696	0.0284151	NO	Alcohol dehydrogenase; oxidizes ethanol to acetaldehyde; at yeast cell surface; immunogenic in humans/mice; complements S. cerevisiae adh1 adh2 adh3 mutant; fluconazole, farnesol-induced; flow model biofilm induced; Spider biofilm repressed
C6_04380W	ALS2	0.512066	0.277247	NO	-1.32639	0.0460055	YES	-2.53051	0.00340206	YES	-0.69206	0.145908	NO	ALS family protein; role in adhesion, biofilm formation, germ tube induction; expressed at infection of human buccal epithelial cells; putative GPI-anchor; induced by ketoconazole, low iron and at cell wall regeneration; regulated by Sfu1p
C6_04130C	ALS4	0.410536	0.286469	NO	-1.33945	0.024947	YES	-1.9758	0.00440568	YES	-0.22582	0.483581	NO	GPI-anchored adhesin; role in adhesion, germ tube induction; growth, temperature regulated; expressed during infection of human buccal epithelial cells; repressed by vaginal contact; biofilm induced; repressed during chlamydospore formation
C6_03710W	ALS9	-0.260247	0.357052	NO	-1.13071	0.0166373	YES	-1.53141	0.00126799	YES	-0.660941	0.0983904	NO	ALS family cell-surface glycoprotein; expressed during infection of human epithelial cells; confers laminin adhesion to S. cerevisiae; highly variable; putative GPI-anchor; Hap43-repressed
C2_05460W	CDC19	-0.41351	0.10242	NO	-1.99444	0.00449093	YES	-2.07694	0.00136984	YES	-0.496009	0.0310327	NO	Pyruvate kinase at yeast cell surface; Gcn4/Hog1/GlcNAc regulated; Hap43/polystyrene adherence induced; repressed by phagocytosis/farnesol; hyphal growth role; stationary phase enriched; flow model biofilm induced; Spider biofilm repressed
CR_10110W	CHT3	-0.453782	0.0969108	NO	-3.68918	0.00449093	YES	-5.20736	0.000436	YES	-1.97197	0.0171748	YES	Major chitinase; secreted; functional homolog of S. cerevisiae Cts1p; 4 N-glycosylation motifs; possible O-mannosylation; putative signal peptide; hyphal-repressed; farnesol upregulated in biofilm; regulated by Efg1p, Cyr1p, Ras1p
CR_08480C		0.0221827	0.965294	NO	-1.22339	0.00449093	YES	-2.04689	0.000264	YES	-0.801319	0.0412958	NO	Ortholog(s) have structural constituent of ribosome activity and cytosolic small ribosomal subunit localization
C5_04800W	CRH12	-0.451661	0.0974732	NO	-1.25409	0.0100753	YES	-0.746307	0.0119131	NO	0.0561229	0.857569	NO	CRH family cell wall protein; transcript regulated by Nrg1 and Tup1; alkaline induced by Rim101; repressed during cell wall regeneration; flow model biofilm induced
C4_00720W	CSP2	-0.143554	0.62067	NO	-1.11338	0.0238037	YES	-1.05119	0.0037877	YES	-0.0813636	0.859539	NO	Putative cell wall associated protein; C. albicans and C. dubliniensis specific gene highly induced during chlamydospore development in both species; localized to chlamydospore cell wall; Hap43-repressed; Spider biofilm induced
C7_02380C	CYP1	-0.283322	0.290009	NO	-1.37015	0.00396386	YES	-1.47974	0.000705	YES	-0.392907	0.0623911	NO	Peptidyl-prolyl cis-trans isomerase; cyclosporin A sensitive activity; soluble in hyphae; biofilm induced, macrophage-induced protein; downregulated upon treatment of biofilm with farnesol; present in exponential and stationary phase cells
C2_03100W	EFT2	-0.247042	0.245291	NO	-1.07655	0.00647126	YES	-1.25988	0.00174277	YES	-0.430373	0.056948	NO	Elongation Factor 2 (eEF2); GTPase; essential; highly expressed; target of sordarin antifungals; antigenic in human/mouse; lacks site for regulatory phosphorylation by eEF2 kinase; GCN-regulated; higher protein amount in stationary phase
C1_03680W	ENG1	-0.469551	0.255287	NO	-1.4317	0.0155871	YES	-1.94827	0.00163887	YES	-0.98612	0.065194	NO	Endo-1,3-beta-glucanase; ortholog of S. cerevisiae Dse4 needed for cell separation; caspofungin, fluconazole repressed; repressed by alpha pheromone in SpiderM medium; flow model biofilm induced; rat catheter biofilm repressed
C1_08500C	ENO1	-0.584267	0.0584252	NO	-1.83717	0.00445373	YES	-1.5838	0.00283181	YES	-0.330893	0.0293052	NO	Enolase, involved in glycolysis and gluconeogenesis; also has transglutaminase activity involved in assembly of cell wall polysaccharides; major cell-surface antigen; binds host plasmin/plasminogen; immunoprotective; may be essential
C4_01750C	FBA1	-0.415201	0.0944131	NO	-1.87827	0.00432369	YES	-1.94585	0.00104311	YES	-0.482788	0.0225047	NO	Fructose-bisphosphate aldolase; glycolytic enzyme; antigenic in murine/human infection; regulated by yeast-hypha switch; induced by Efg1, Gcn4, Hog1, fluconazole; phagocytosis-repressed; flow model biofilm induced; Spider biofilm repressed
C2_03270W	GPM1	-0.629128	0.0933124	NO	-2.05388	0.00396386	YES	-1.97114	0.000638	YES	-0.546384	0.0449696	NO	Phosphoglycerate mutase; surface protein that binds host complement Factor H and FHL-1; antigenic; fluconazole, or amino acid starvation (3-AT) induced, farnesol-repressed; Hap43, flow model biofilm induced; Spider biofilm repressed
C3_04060C	HEM13	-0.515593	0.07483	NO	-1.9158	0.0068487	YES	-1.54197	0.005581	YES	-0.141768	0.483791	NO	Coproporphyrinogen III oxidase; antigenic; on yeast cell surface, not hyphae; iron-regulated expression; Hap43, macrophage-repressed; farnesol-induced; possibly essential; flow model biofilm induced; rat catheter, Spider biofilm repressed
C3_00600W	IFF11	0.635878	0.300113	NO	-2.04175	0.017724	YES	-3.84196	0.00135074	YES	-1.16433	0.0743489	NO	Secreted protein required for normal cell wall structure and for virulence; member of the IFF family; Hap43p-repressed gene
C4_06570C	PDC11	-0.232341	0.308384	NO	-1.55151	0.00868287	YES	-1.62123	0.00449985	YES	-0.302059	0.0751882	NO	Pyruvate decarboxylase; antigenic; on hyphal not yeast cell surface; Hap43, Gcn4, Efg1, Efh1, Hsf1 regulated; fluconazole, farnesol induced; amino acid starvation repressed; flow model biofilm induced; Spider biofilm repressed
C4_00450C	PGA10	-1.21009	0.0584252	NO	-2.51501	0.0048793	YES	-2.50001	0.000656	YES	-1.19509	0.0563747	NO	GPI anchored membrane protein; utilization of hemin and hemoglobin for Fe in host; Rim101 at ph8/hypoxia/ketoconazole/ciclopirox/hypha-induced; required for RPMI biofilm formation, Bcr1-induced in a/a biofilm; rat catheter biofilm repressed
C6_00750C	PGK1	-0.591568	0.0743562	NO	-2.23576	0.00432369	YES	-1.97726	0.00149474	YES	-0.333064	0.0600294	NO	Phosphoglycerate kinase; localizes to cell wall and cytoplasm; antigenic in murine/human infection; flow model biofilm, Hog1-, Hap43-, GCN-induced; repressed upon phagocytosis; repressed in Spider biofilms by Bcr1, Ndt80, Rob1, Brg1
C1_14120C	RBE1	-0.444895	0.21242	NO	-2.79646	0.00754237	YES	-3.82751	0.00152348	YES	-1.47595	0.0171748	YES	Pry family cell wall protein; Rim101, Efg1, Ssn6, alkaline repressed; O-glycosylation; no GPI anchor predicted; ketoconazol induced; regulated by Sef1, Sfu1, Hap4; flow model biofilm induced; rat catheter and Spider biofilm repressed
C5_04110W	SCW11	-0.325975	0.456034	NO	-1.59048	0.0279734	YES	-2.43778	0.00427253	YES	-1.17328	0.0391952	YES	Cell wall protein; repressed in ace2 mutant; repressed in core caspofungin response; induced in high iron; possibly an essential gene, disruptants not obtained by UAU1 method; rat catheter and Spider biofilm repressed
CR_08090W	SSB1	-0.217906	0.160843	NO	-1.25885	0.00504404	YES	-1.65918	0.000806	YES	-0.618236	0.0199664	NO	HSP70 family heat shock protein; mRNA in yeast and germ tubes; at yeast cell surface, not hyphae; antigenic in human/mouse infection; macrophage, GCN-induced; possibly essential; sumoylation target; Hap43-induced; Spider biofilm repressed
C6_00820W	SUN41	-0.057362	0.538854	NO	-1.45362	0.005645	YES	-1.84299	0.000991	YES	-0.446723	0.0358394	NO	Cell wall glycosidase; role in biofilm formation and cell separation; possibly secreted; hypoxia, hyphal induced; caspofungin repressed; Efg1, Cph1 regulated; O-glycosylated, possible Kex2 substrate; 5'-UTR intron; Spider biofilm induced
C3_06870W	TDH3	-0.50655	0.101753	NO	-1.8019	0.00445373	YES	-1.78896	0.00178487	YES	-0.493609	0.033894	NO	NAD-linked glyceraldehyde-3-phosphate dehydrogenase; binds fibronectin, laminin; at cell surface; antigenic in infection; farnesol-repressed; stationary phase-enriched; GlcNAc-induced; flow model biofilm induced; Spider biofilm repressed
C2_08370C	TEF1	-0.0744559	0.805136	NO	-1.07629	0.0168871	YES	-1.37317	0.00516081	YES	-0.371334	0.114855	NO	Translation elongation factor 1-alpha; at cell surface; binds human plasminogen; macrophage/pseudohyphal-induced; induced in RHE model of oral candidiasis, in clinical oral candidiasis isolates; possibly essential; Spider biofilm repressed
C1_08380W	TEF2	-0.0821526	0.783376	NO	-1.09318	0.0163086	YES	-1.34623	0.00532969	YES	-0.33521	0.150039	NO	Translation elongation factor 1-alpha; genes encoding ribosomal subunits, translation factors, and tRNA synthetases are downregulated upon phagocytosis by murine macrophage
C3_07440W	TPI1	-0.360088	0.274065	NO	-1.91432	0.00432369	YES	-1.97792	0.00141767	YES	-0.423684	0.0768243	NO	Triose-phosphate isomerase; antigenic in mouse/human; mutation affects filamentation; macrophage-repressed; protein in exponential and stationary growth phase yeast; possibly essential; flow model biofilm induced; Spider biofilm repressed
CR_10840C	XYL2	-0.250386	0.40419	NO	-1.31411	0.00985584	YES	-0.946394	0.0176671	NO	0.117335	0.582313	NO	D-xylulose reductase; immunogenic in mice; soluble protein in hyphae; induced by caspofungin, fluconazole, Hog1 and during cell wall regeneration; Mnl1-induced in weak acid stress; stationary phase enriched; flow model biofilm induced
Data are expressed in log2FC. Changes are significant if p<0.05 ands log2FC>1.
Significant and large up- or down-regulations are color coded.

## Sheet: Extracellular matrix
Extracellular matrix (31012) 20 genes
GENE ID	Gene name	KO.vs.WT.	p (corrected)	Significance	KO.t.vs.WT.t.	p (corrected)	Significance	KO.t.vs.KO.	p (corrected)	Significance	WT.t.vs.WT.	p (corrected)	Significance	Feature
C5_05050W	ADH1	-0.387383	0.142315	NO	-1.48806	0.00445373	YES	-1.48238	0.00230098	YES	-0.381696	0.0284151	NO	Alcohol dehydrogenase; oxidizes ethanol to acetaldehyde; at yeast cell surface; immunogenic in humans/mice; complements S. cerevisiae adh1 adh2 adh3 mutant; fluconazole, farnesol-induced; flow model biofilm induced; Spider biofilm repressed
C2_01430W	APT1	-0.209607	0.228394	NO	-0.931168	0.0103686	NO	-1.31663	0.000825	YES	-0.595072	0.0426963	NO	Adenine phosphoribosyltransferase; flucytosine induced; repressed by nitric oxide; protein level decreased in stationary phase yeast cultures
C1_03510C		-0.248989	0.355284	NO	-1.27718	0.00396386	YES	-1.36857	0.00135074	YES	-0.340376	0.0611765	NO	Protein of unknown function; present in exponential and stationary phase yeast; identified in extracts from biofilm and planktonic cells; flow model biofilm induced gene; GlcNAc-induced protein
C2_07630C		0.295767	0.620009	NO	-0.860936	0.0129787	NO	-1.06203	0.00521282	YES	0.0946716	0.860631	NO	Possible stress protein; increased transcription associated with CDR1 and CDR2 overexpression or fluphenazine treatment; regulated by Sfu1, Nrg1, Tup1; stationary phase enriched protein; Spider biofilm induced
C5_04300C		-0.448523	0.211254	NO	-1.10146	0.0120811	YES	-1.69561	0.00182391	YES	-1.04267	0.0236867	YES	Putative metallodipeptidase; protein present in exponential and stationary growth phase yeast; Hog1-induced; Hap43-repressed; sumoylation target; Spider biofilm repressed
C7_02380C	CYP1	-0.283322	0.290009	NO	-1.37015	0.00396386	YES	-1.47974	0.000705	YES	-0.392907	0.0623911	NO	Peptidyl-prolyl cis-trans isomerase; cyclosporin A sensitive activity; soluble in hyphae; biofilm induced, macrophage-induced protein; downregulated upon treatment of biofilm with farnesol; present in exponential and stationary phase cells
C6_01900C	DOG1	0.101591	0.762454	NO	-0.369916	0.128934	NO	-1.06821	0.00463213	YES	-0.596704	0.0582483	NO	Putative 2-deoxyglucose-6-phosphatase; haloacid dehalogenase hydrolase/phosphatase superfamily; similar to S. cerevisiae Dog1, Dog2, Hor1, Rhr2; regulated by Nrg1, Tup1; Spider biofilm repressed
C1_08500C	ENO1	-0.584267	0.0584252	NO	-1.83717	0.00445373	YES	-1.5838	0.00283181	YES	-0.330893	0.0293052	NO	Enolase, involved in glycolysis and gluconeogenesis; also has transglutaminase activity involved in assembly of cell wall polysaccharides; major cell-surface antigen; binds host plasmin/plasminogen; immunoprotective; may be essential
C2_03270W	GPM1	-0.629128	0.0933124	NO	-2.05388	0.00396386	YES	-1.97114	0.000638	YES	-0.546384	0.0449696	NO	Phosphoglycerate mutase; surface protein that binds host complement Factor H and FHL-1; antigenic; fluconazole, or amino acid starvation (3-AT) induced, farnesol-repressed; Hap43, flow model biofilm induced; Spider biofilm repressed
C3_04060C	HEM13	-0.515593	0.07483	NO	-1.9158	0.0068487	YES	-1.54197	0.005581	YES	-0.141768	0.483791	NO	Coproporphyrinogen III oxidase; antigenic; on yeast cell surface, not hyphae; iron-regulated expression; Hap43, macrophage-repressed; farnesol-induced; possibly essential; flow model biofilm induced; rat catheter, Spider biofilm repressed
C1_08060W	OFR1	-0.123099	0.698441	NO	-1.25905	0.00540554	YES	-1.55536	0.0011756	YES	-0.419407	0.131968	NO	Protein involved in regulation of white-opaque switching; Hap43-repressed gene; rat catheter biofilm repressed
C4_06570C	PDC11	-0.232341	0.308384	NO	-1.55151	0.00868287	YES	-1.62123	0.00449985	YES	-0.302059	0.0751882	NO	Pyruvate decarboxylase; antigenic; on hyphal not yeast cell surface; Hap43, Gcn4, Efg1, Efh1, Hsf1 regulated; fluconazole, farnesol induced; amino acid starvation repressed; flow model biofilm induced; Spider biofilm repressed
CR_06340C	PGI1	-0.404311	0.206491	NO	-1.56493	0.00558731	YES	-1.6371	0.00292272	YES	-0.476475	0.0548614	NO	Glucose-6-phosphate isomerase; enzyme of glycolysis; antigenic; Efg1-regulated; induced upon adherence to polystyrene; repressed by phagocytosis, human neutrophils; flow model biofilm induced; rat catheter and Spider biofilm repressed
C6_00750C	PGK1	-0.591568	0.0743562	NO	-2.23576	0.00432369	YES	-1.97726	0.00149474	YES	-0.333064	0.0600294	NO	Phosphoglycerate kinase; localizes to cell wall and cytoplasm; antigenic in murine/human infection; flow model biofilm, Hog1-, Hap43-, GCN-induced; repressed upon phagocytosis; repressed in Spider biofilms by Bcr1, Ndt80, Rob1, Brg1
C1_02480W	PMM1	-0.126053	0.606355	NO	-1.0859	0.00432369	YES	-1.27058	0.000676	YES	-0.31074	0.134062	NO	Phosphomannomutase; enzyme of O- and N-linked mannosylation; interconverts mannose-6-phosphate and mannose-l-phosphate; functional homolog of S. cerevisiae Sec53; antigenic in mice; Hap43-induced; flow model and Spider biofilm repressed
C1_12360C	RIB3	-0.186112	0.361528	NO	-1.09948	0.00396386	YES	-1.18073	0.000679	YES	-0.267359	0.101014	NO	3,4-Dihydroxy-2-butanone 4-phosphate synthase; homodimeric enzyme of riboflavin biosynthesis; converts ribulose 5-phosphate to L-3,4-dihydroxy-2-butanone 4-phosphate; transcription regulated on yeast-hyphal switch, macrophage interaction
CR_04810W	RPS3	-0.174062	0.43973	NO	-2.03566	0.00565695	YES	-2.74779	0.00101876	YES	-0.886197	0.0208056	NO	Ribosomal protein S3; Hog1, Hap43-induced; grepressed upon phagocytosis by murine macrophage; present in exponential and stationary phase cells; Spider biofilm repressed
C3_06870W	TDH3	-0.50655	0.101753	NO	-1.8019	0.00445373	YES	-1.78896	0.00178487	YES	-0.493609	0.033894	NO	NAD-linked glyceraldehyde-3-phosphate dehydrogenase; binds fibronectin, laminin; at cell surface; antigenic in infection; farnesol-repressed; stationary phase-enriched; GlcNAc-induced; flow model biofilm induced; Spider biofilm repressed
CR_00860C	TMA19	-0.171333	0.26535	NO	-1.26111	0.00450479	YES	-1.47375	0.000638	YES	-0.383975	0.0700309	NO	Cell wall protein, ortholog of S. cerevisiae Tma19p (Ykl065cp)
C3_07440W	TPI1	-0.360088	0.274065	NO	-1.91432	0.00432369	YES	-1.97792	0.00141767	YES	-0.423684	0.0768243	NO	Triose-phosphate isomerase; antigenic in mouse/human; mutation affects filamentation; macrophage-repressed; protein in exponential and stationary growth phase yeast; possibly essential; flow model biofilm induced; Spider biofilm repressed
Data are expressed in log2FC. Changes are significant if p<0.05 ands log2FC>1.
Significant and large up- or down-regulations are color coded.

## Sheet: Biofilm matrix 
Biofilm matrix (97311) 20 genes
GENE ID	Gene name	KO.vs.WT.	p (corrected)	Significance	KO.t.vs.WT.t.	p (corrected)	Significance	KO.t.vs.KO.	p (corrected)	Significance	WT.t.vs.WT.	p (corrected)	Significance	Feature
C5_05050W	ADH1	-0.387383	0.142315	NO	-1.48806	0.00445373	YES	-1.48238	0.00230098	YES	-0.381696	0.0284151	NO	Alcohol dehydrogenase; oxidizes ethanol to acetaldehyde; at yeast cell surface; immunogenic in humans/mice; complements S. cerevisiae adh1 adh2 adh3 mutant; fluconazole, farnesol-induced; flow model biofilm induced; Spider biofilm repressed
C2_01430W	APT1	-0.209607	0.228394	NO	-0.931168	0.0103686	NO	-1.31663	0.000825	YES	-0.595072	0.0426963	NO	Adenine phosphoribosyltransferase; flucytosine induced; repressed by nitric oxide; protein level decreased in stationary phase yeast cultures
C1_03510C		-0.248989	0.355284	NO	-1.27718	0.00396386	YES	-1.36857	0.00135074	YES	-0.340376	0.0611765	NO	Protein of unknown function; present in exponential and stationary phase yeast; identified in extracts from biofilm and planktonic cells; flow model biofilm induced gene; GlcNAc-induced protein
C2_07630C		0.295767	0.620009	NO	-0.860936	0.0129787	NO	-1.06203	0.00521282	YES	0.0946716	0.860631	NO	Possible stress protein; increased transcription associated with CDR1 and CDR2 overexpression or fluphenazine treatment; regulated by Sfu1, Nrg1, Tup1; stationary phase enriched protein; Spider biofilm induced
C5_04300C		-0.448523	0.211254	NO	-1.10146	0.0120811	YES	-1.69561	0.00182391	YES	-1.04267	0.0236867	YES	Putative metallodipeptidase; protein present in exponential and stationary growth phase yeast; Hog1-induced; Hap43-repressed; sumoylation target; Spider biofilm repressed
C7_02380C	CYP1	-0.283322	0.290009	NO	-1.37015	0.00396386	YES	-1.47974	0.000705	YES	-0.392907	0.0623911	NO	Peptidyl-prolyl cis-trans isomerase; cyclosporin A sensitive activity; soluble in hyphae; biofilm induced, macrophage-induced protein; downregulated upon treatment of biofilm with farnesol; present in exponential and stationary phase cells
C6_01900C	DOG1	0.101591	0.762454	NO	-0.369916	0.128934	NO	-1.06821	0.00463213	YES	-0.596704	0.0582483	NO	Putative 2-deoxyglucose-6-phosphatase; haloacid dehalogenase hydrolase/phosphatase superfamily; similar to S. cerevisiae Dog1, Dog2, Hor1, Rhr2; regulated by Nrg1, Tup1; Spider biofilm repressed
C1_08500C	ENO1	-0.584267	0.0584252	NO	-1.83717	0.00445373	YES	-1.5838	0.00283181	YES	-0.330893	0.0293052	NO	Enolase, involved in glycolysis and gluconeogenesis; also has transglutaminase activity involved in assembly of cell wall polysaccharides; major cell-surface antigen; binds host plasmin/plasminogen; immunoprotective; may be essential
C2_03270W	GPM1	-0.629128	0.0933124	NO	-2.05388	0.00396386	YES	-1.97114	0.000638	YES	-0.546384	0.0449696	NO	Phosphoglycerate mutase; surface protein that binds host complement Factor H and FHL-1; antigenic; fluconazole, or amino acid starvation (3-AT) induced, farnesol-repressed; Hap43, flow model biofilm induced; Spider biofilm repressed
C3_04060C	HEM13	-0.515593	0.07483	NO	-1.9158	0.0068487	YES	-1.54197	0.005581	YES	-0.141768	0.483791	NO	Coproporphyrinogen III oxidase; antigenic; on yeast cell surface, not hyphae; iron-regulated expression; Hap43, macrophage-repressed; farnesol-induced; possibly essential; flow model biofilm induced; rat catheter, Spider biofilm repressed
C1_08060W	OFR1	-0.123099	0.698441	NO	-1.25905	0.00540554	YES	-1.55536	0.0011756	YES	-0.419407	0.131968	NO	Protein involved in regulation of white-opaque switching; Hap43-repressed gene; rat catheter biofilm repressed
C4_06570C	PDC11	-0.232341	0.308384	NO	-1.55151	0.00868287	YES	-1.62123	0.00449985	YES	-0.302059	0.0751882	NO	Pyruvate decarboxylase; antigenic; on hyphal not yeast cell surface; Hap43, Gcn4, Efg1, Efh1, Hsf1 regulated; fluconazole, farnesol induced; amino acid starvation repressed; flow model biofilm induced; Spider biofilm repressed
CR_06340C	PGI1	-0.404311	0.206491	NO	-1.56493	0.00558731	YES	-1.6371	0.00292272	YES	-0.476475	0.0548614	NO	Glucose-6-phosphate isomerase; enzyme of glycolysis; antigenic; Efg1-regulated; induced upon adherence to polystyrene; repressed by phagocytosis, human neutrophils; flow model biofilm induced; rat catheter and Spider biofilm repressed
C6_00750C	PGK1	-0.591568	0.0743562	NO	-2.23576	0.00432369	YES	-1.97726	0.00149474	YES	-0.333064	0.0600294	NO	Phosphoglycerate kinase; localizes to cell wall and cytoplasm; antigenic in murine/human infection; flow model biofilm, Hog1-, Hap43-, GCN-induced; repressed upon phagocytosis; repressed in Spider biofilms by Bcr1, Ndt80, Rob1, Brg1
C1_02480W	PMM1	-0.126053	0.606355	NO	-1.0859	0.00432369	YES	-1.27058	0.000676	YES	-0.31074	0.134062	NO	Phosphomannomutase; enzyme of O- and N-linked mannosylation; interconverts mannose-6-phosphate and mannose-l-phosphate; functional homolog of S. cerevisiae Sec53; antigenic in mice; Hap43-induced; flow model and Spider biofilm repressed
C1_12360C	RIB3	-0.186112	0.361528	NO	-1.09948	0.00396386	YES	-1.18073	0.000679	YES	-0.267359	0.101014	NO	3,4-Dihydroxy-2-butanone 4-phosphate synthase; homodimeric enzyme of riboflavin biosynthesis; converts ribulose 5-phosphate to L-3,4-dihydroxy-2-butanone 4-phosphate; transcription regulated on yeast-hyphal switch, macrophage interaction
CR_04810W	RPS3	-0.174062	0.43973	NO	-2.03566	0.00565695	YES	-2.74779	0.00101876	YES	-0.886197	0.0208056	NO	Ribosomal protein S3; Hog1, Hap43-induced; grepressed upon phagocytosis by murine macrophage; present in exponential and stationary phase cells; Spider biofilm repressed
C3_06870W	TDH3	-0.50655	0.101753	NO	-1.8019	0.00445373	YES	-1.78896	0.00178487	YES	-0.493609	0.033894	NO	NAD-linked glyceraldehyde-3-phosphate dehydrogenase; binds fibronectin, laminin; at cell surface; antigenic in infection; farnesol-repressed; stationary phase-enriched; GlcNAc-induced; flow model biofilm induced; Spider biofilm repressed
CR_00860C	TMA19	-0.171333	0.26535	NO	-1.26111	0.00450479	YES	-1.47375	0.000638	YES	-0.383975	0.0700309	NO	Cell wall protein, ortholog of S. cerevisiae Tma19p (Ykl065cp)
C3_07440W	TPI1	-0.360088	0.274065	NO	-1.91432	0.00432369	YES	-1.97792	0.00141767	YES	-0.423684	0.0768243	NO	Triose-phosphate isomerase; antigenic in mouse/human; mutation affects filamentation; macrophage-repressed; protein in exponential and stationary growth phase yeast; possibly essential; flow model biofilm induced; Spider biofilm repressed
Data are expressed in log2FC. Changes are significant if p<0.05 ands log2FC>1.
Significant and large up- or down-regulations are color coded.

## Sheet: Symbiont process
Symbiont process (44403) 22 genes
GENE ID	Gene name	KO.vs.WT.	p (corrected)	Significance	KO.t.vs.WT.t.	p (corrected)	Significance	KO.t.vs.KO.	p (corrected)	Significance	WT.t.vs.WT.	p (corrected)	Significance	Feature
C5_05050W	ADH1	-0.387383	0.142315	NO	-1.48806	0.00445373	YES	-1.48238	0.00230098	YES	-0.381696	0.0284151	NO	Alcohol dehydrogenase; oxidizes ethanol to acetaldehyde; at yeast cell surface; immunogenic in humans/mice; complements S. cerevisiae adh1 adh2 adh3 mutant; fluconazole, farnesol-induced; flow model biofilm induced; Spider biofilm repressed
C6_04380W	ALS2	0.512066	0.277247	NO	-1.32639	0.0460055	YES	-2.53051	0.00340206	YES	-0.69206	0.145908	NO	ALS family protein; role in adhesion, biofilm formation, germ tube induction; expressed at infection of human buccal epithelial cells; putative GPI-anchor; induced by ketoconazole, low iron and at cell wall regeneration; regulated by Sfu1p
C6_04130C	ALS4	0.410536	0.286469	NO	-1.33945	0.024947	YES	-1.9758	0.00440568	YES	-0.22582	0.483581	NO	GPI-anchored adhesin; role in adhesion, germ tube induction; growth, temperature regulated; expressed during infection of human buccal epithelial cells; repressed by vaginal contact; biofilm induced; repressed during chlamydospore formation
C6_03710W	ALS9	-0.260247	0.357052	NO	-1.13071	0.0166373	YES	-1.53141	0.00126799	YES	-0.660941	0.0983904	NO	ALS family cell-surface glycoprotein; expressed during infection of human epithelial cells; confers laminin adhesion to S. cerevisiae; highly variable; putative GPI-anchor; Hap43-repressed
C2_05460W	CDC19	-0.41351	0.10242	NO	-1.99444	0.00449093	YES	-2.07694	0.00136984	YES	-0.496009	0.0310327	NO	Pyruvate kinase at yeast cell surface; Gcn4/Hog1/GlcNAc regulated; Hap43/polystyrene adherence induced; repressed by phagocytosis/farnesol; hyphal growth role; stationary phase enriched; flow model biofilm induced; Spider biofilm repressed
C1_08500C	ENO1	-0.584267	0.0584252	NO	-1.83717	0.00445373	YES	-1.5838	0.00283181	YES	-0.330893	0.0293052	NO	Enolase, involved in glycolysis and gluconeogenesis; also has transglutaminase activity involved in assembly of cell wall polysaccharides; major cell-surface antigen; binds host plasmin/plasminogen; immunoprotective; may be essential
C4_01750C	FBA1	-0.415201	0.0944131	NO	-1.87827	0.00432369	YES	-1.94585	0.00104311	YES	-0.482788	0.0225047	NO	Fructose-bisphosphate aldolase; glycolytic enzyme; antigenic in murine/human infection; regulated by yeast-hypha switch; induced by Efg1, Gcn4, Hog1, fluconazole; phagocytosis-repressed; flow model biofilm induced; Spider biofilm repressed
C2_03270W	GPM1	-0.629128	0.0933124	NO	-2.05388	0.00396386	YES	-1.97114	0.000638	YES	-0.546384	0.0449696	NO	Phosphoglycerate mutase; surface protein that binds host complement Factor H and FHL-1; antigenic; fluconazole, or amino acid starvation (3-AT) induced, farnesol-repressed; Hap43, flow model biofilm induced; Spider biofilm repressed
C2_06390C	IMH3	-0.462015	0.0671134	NO	-0.773868	0.0261051	NO	-1.316	0.00291419	YES	-1.00415	0.0171748	YES	Inosine monophosphate (IMP) dehydrogenase; enzyme of GMP biosynthesis; target of mycophenolic acid and mizoribine monophosphate; antigenic during infection; repressed in core stress response; snoRNA snR54 encoded within IMH3 intron
C5_02470W	INT1	0.00248954	1	NO	-0.957786	0.0305937	NO	-1.26811	0.00406513	YES	-0.30783	0.313803	NO	Protein structurally similar to alpha-subunit of human leukocyte integrin; role in morphogenesis, adhesion, and mouse cecal colonization and systemic virulence; similar to S. cerevisiae Bud4; Hap43-induced gene
C5_02290W	PDE1	0.207599	0.386087	NO	-0.788373	0.016688	NO	-1.0235	0.0043296	YES	-0.0275318	0.915768	NO	Low affinity cyclic nucleotide phosphodiesterase; mediates cAMP signaling in response to glucose or intracellular acidification; macrophage-repressed; Spider biofilm induced
C6_00750C	PGK1	-0.591568	0.0743562	NO	-2.23576	0.00432369	YES	-1.97726	0.00149474	YES	-0.333064	0.0600294	NO	Phosphoglycerate kinase; localizes to cell wall and cytoplasm; antigenic in murine/human infection; flow model biofilm, Hog1-, Hap43-, GCN-induced; repressed upon phagocytosis; repressed in Spider biofilms by Bcr1, Ndt80, Rob1, Brg1
C6_01990W	PLB1	-0.106208	0.853403	NO	-2.52436	0.0143483	YES	-3.87793	0.00308264	YES	-1.45978	0.0171748	YES	Phospholipase B; host cell penetration and virulence in mouse systemic infection; Hog1-induced; signal sequence, N-glycosylation, and Tyr phosphorylation site; induced in fluconazole-resistant strains; rat catheter biofilm repressed
C4_06980W	PRA1	0.034028	0.903773	NO	-0.24591	0.365544	NO	-1.04264	0.00792455	YES	-0.762706	0.0210426	NO	Cell surface protein that sequesters zinc from host tissue; enriched at hyphal tips; released extracellularly; binds to host complement regulators; mediates leukocyte adhesion and migration; immunogenic in mouse; produced at ambient pH
C2_10210C	RAS1	-0.0839386	0.468802	NO	-0.957132	0.00504354	NO	-1.35133	0.000519	YES	-0.478141	0.0282096	NO	RAS signal transduction GTPase; regulates cAMP and MAP kinase pathways; role in hyphal induction, virulence, apoptosis, heat-shock sensitivity; nonessential; plasma membrane-localized; complements viability of S. cerevisiae ras1 ras2 mutant
C3_00320W	RHR2	0.0756492	0.804991	NO	-0.565619	0.0751503	NO	-1.2598	0.00422294	YES	-0.618532	0.0523759	NO	Glycerol 3-phosphatase; roles in osmotic tolerance, glycerol accumulation in response to salt; Spider/flow model biofilm induced; regulated by macrophage, stress, yeast-hyphal switch, pheromone, Gcn4, Hog1, Nrg1, Tup1
CR_08090W	SSB1	-0.217906	0.160843	NO	-1.25885	0.00504404	YES	-1.65918	0.000806	YES	-0.618236	0.0199664	NO	HSP70 family heat shock protein; mRNA in yeast and germ tubes; at yeast cell surface, not hyphae; antigenic in human/mouse infection; macrophage, GCN-induced; possibly essential; sumoylation target; Hap43-induced; Spider biofilm repressed
C6_00820W	SUN41	-0.057362	0.538854	NO	-1.45362	0.005645	YES	-1.84299	0.000991	YES	-0.446723	0.0358394	NO	Cell wall glycosidase; role in biofilm formation and cell separation; possibly secreted; hypoxia, hyphal induced; caspofungin repressed; Efg1, Cph1 regulated; O-glycosylated, possible Kex2 substrate; 5'-UTR intron; Spider biofilm induced
C3_06870W	TDH3	-0.50655	0.101753	NO	-1.8019	0.00445373	YES	-1.78896	0.00178487	YES	-0.493609	0.033894	NO	NAD-linked glyceraldehyde-3-phosphate dehydrogenase; binds fibronectin, laminin; at cell surface; antigenic in infection; farnesol-repressed; stationary phase-enriched; GlcNAc-induced; flow model biofilm induced; Spider biofilm repressed
C2_08370C	TEF1	-0.0744559	0.805136	NO	-1.07629	0.0168871	YES	-1.37317	0.00516081	YES	-0.371334	0.114855	NO	Translation elongation factor 1-alpha; at cell surface; binds human plasminogen; macrophage/pseudohyphal-induced; induced in RHE model of oral candidiasis, in clinical oral candidiasis isolates; possibly essential; Spider biofilm repressed
C3_07440W	TPI1	-0.360088	0.274065	NO	-1.91432	0.00432369	YES	-1.97792	0.00141767	YES	-0.423684	0.0768243	NO	Triose-phosphate isomerase; antigenic in mouse/human; mutation affects filamentation; macrophage-repressed; protein in exponential and stationary growth phase yeast; possibly essential; flow model biofilm induced; Spider biofilm repressed
C2_07210C	TPK2	-0.00379685	1	NO	-0.794938	0.0393924	NO	-1.14855	0.00865683	YES	-0.357407	0.149981	NO	cAMP-dependent protein kinase catalytic subunit; isoform of Tpk1; involved in regulation of filamentation, phenotypic switching and mating; needed for epithelial cell damage, engulfment and oral virulence in mice
Data are expressed in log2FC. Changes are significant if p<0.05 ands log2FC>1.
Significant and large up- or down-regulations are color coded.

## Sheet: Interaction with host
Interaction with host (51701) 11 genes
GENE ID	Gene name	KO.vs.WT.	p (corrected)	Significance	KO.t.vs.WT.t.	p (corrected)	Significance	KO.t.vs.KO.	p (corrected)	Significance	WT.t.vs.WT.	p (corrected)	Significance	Feature
C5_05050W	ADH1	-0.387383	0.142315	NO	-1.48806	0.00445373	YES	-1.48238	0.00230098	YES	-0.381696	0.0284151	NO	Alcohol dehydrogenase; oxidizes ethanol to acetaldehyde; at yeast cell surface; immunogenic in humans/mice; complements S. cerevisiae adh1 adh2 adh3 mutant; fluconazole, farnesol-induced; flow model biofilm induced; Spider biofilm repressed
C2_05460W	CDC19	-0.41351	0.10242	NO	-1.99444	0.00449093	YES	-2.07694	0.00136984	YES	-0.496009	0.0310327	NO	Pyruvate kinase at yeast cell surface; Gcn4/Hog1/GlcNAc regulated; Hap43/polystyrene adherence induced; repressed by phagocytosis/farnesol; hyphal growth role; stationary phase enriched; flow model biofilm induced; Spider biofilm repressed
C1_08500C	ENO1	-0.584267	0.0584252	NO	-1.83717	0.00445373	YES	-1.5838	0.00283181	YES	-0.330893	0.0293052	NO	Enolase, involved in glycolysis and gluconeogenesis; also has transglutaminase activity involved in assembly of cell wall polysaccharides; major cell-surface antigen; binds host plasmin/plasminogen; immunoprotective; may be essential
C4_01750C	FBA1	-0.415201	0.0944131	NO	-1.87827	0.00432369	YES	-1.94585	0.00104311	YES	-0.482788	0.0225047	NO	Fructose-bisphosphate aldolase; glycolytic enzyme; antigenic in murine/human infection; regulated by yeast-hypha switch; induced by Efg1, Gcn4, Hog1, fluconazole; phagocytosis-repressed; flow model biofilm induced; Spider biofilm repressed
C2_03270W	GPM1	-0.629128	0.0933124	NO	-2.05388	0.00396386	YES	-1.97114	0.000638	YES	-0.546384	0.0449696	NO	Phosphoglycerate mutase; surface protein that binds host complement Factor H and FHL-1; antigenic; fluconazole, or amino acid starvation (3-AT) induced, farnesol-repressed; Hap43, flow model biofilm induced; Spider biofilm repressed
C6_00750C	PGK1	-0.591568	0.0743562	NO	-2.23576	0.00432369	YES	-1.97726	0.00149474	YES	-0.333064	0.0600294	NO	Phosphoglycerate kinase; localizes to cell wall and cytoplasm; antigenic in murine/human infection; flow model biofilm, Hog1-, Hap43-, GCN-induced; repressed upon phagocytosis; repressed in Spider biofilms by Bcr1, Ndt80, Rob1, Brg1
C6_01990W	PLB1	-0.106208	0.853403	NO	-2.52436	0.0143483	YES	-3.87793	0.00308264	YES	-1.45978	0.0171748	YES	Phospholipase B; host cell penetration and virulence in mouse systemic infection; Hog1-induced; signal sequence, N-glycosylation, and Tyr phosphorylation site; induced in fluconazole-resistant strains; rat catheter biofilm repressed
CR_08090W	SSB1	-0.217906	0.160843	NO	-1.25885	0.00504404	YES	-1.65918	0.000806	YES	-0.618236	0.0199664	NO	HSP70 family heat shock protein; mRNA in yeast and germ tubes; at yeast cell surface, not hyphae; antigenic in human/mouse infection; macrophage, GCN-induced; possibly essential; sumoylation target; Hap43-induced; Spider biofilm repressed
C3_06870W	TDH3	-0.50655	0.101753	NO	-1.8019	0.00445373	YES	-1.78896	0.00178487	YES	-0.493609	0.033894	NO	NAD-linked glyceraldehyde-3-phosphate dehydrogenase; binds fibronectin, laminin; at cell surface; antigenic in infection; farnesol-repressed; stationary phase-enriched; GlcNAc-induced; flow model biofilm induced; Spider biofilm repressed
C2_08370C	TEF1	-0.0744559	0.805136	NO	-1.07629	0.0168871	YES	-1.37317	0.00516081	YES	-0.371334	0.114855	NO	Translation elongation factor 1-alpha; at cell surface; binds human plasminogen; macrophage/pseudohyphal-induced; induced in RHE model of oral candidiasis, in clinical oral candidiasis isolates; possibly essential; Spider biofilm repressed
C3_07440W	TPI1	-0.360088	0.274065	NO	-1.91432	0.00432369	YES	-1.97792	0.00141767	YES	-0.423684	0.0768243	NO	Triose-phosphate isomerase; antigenic in mouse/human; mutation affects filamentation; macrophage-repressed; protein in exponential and stationary growth phase yeast; possibly essential; flow model biofilm induced; Spider biofilm repressed
Data are expressed in log2FC. Changes are significant if p<0.05 ands log2FC>1.
Significant and large up- or down-regulations are color coded.

## Sheet: Oxidoreduction coenzyme metabol
Oxidoreduction coenzyme metabolic process (6733) 14+2 =16 genes
GENE ID	Gene name	KO.vs.WT.	p (corrected)	Significance	KO.t.vs.WT.t.	p (corrected)	Significance	KO.t.vs.KO.	p (corrected)	Significance	WT.t.vs.WT.	p (corrected)	Significance	Feature
C2_04340C		0.264693	0.137629	NO	-0.593084	0.0104855	NO	-1.49184	0.00027	YES	-0.634063	0.0225047	NO	Putative gluconokinase; rat catheter biofilm induced
C6_02560W		-0.741955	0.10262	NO	-1.42686	0.00445373	YES	-1.18955	0.00400608	YES	-0.504653	0.0873486	NO	Putative oxidoreductase; protein levels affected by URA3 expression in CAI-4 strain background; Efg1, Efh1 regulated; Rgt1-repressed; protein present in exponential and stationary growth phase yeast; rat catheter biofilm repressed
C2_05460W	CDC19	-0.41351	0.10242	NO	-1.99444	0.00449093	YES	-2.07694	0.00136984	YES	-0.496009	0.0310327	NO	Pyruvate kinase at yeast cell surface; Gcn4/Hog1/GlcNAc regulated; Hap43/polystyrene adherence induced; repressed by phagocytosis/farnesol; hyphal growth role; stationary phase enriched; flow model biofilm induced; Spider biofilm repressed
C1_03550C	COQ6	-0.434584	0.131561	NO	-1.18147	0.00554086	YES	-0.990565	0.00372257	NO	-0.243683	0.249255	NO	Ortholog(s) have oxidoreductase activity, acting on paired donors, with incorporation or reduction of molecular oxygen, reduced flavin or flavoprotein as one donor, and incorporation of one atom of oxygen activity
C1_08500C	ENO1	-0.584267	0.0584252	NO	-1.83717	0.00445373	YES	-1.5838	0.00283181	YES	-0.330893	0.0293052	NO	Enolase, involved in glycolysis and gluconeogenesis; also has transglutaminase activity involved in assembly of cell wall polysaccharides; major cell-surface antigen; binds host plasmin/plasminogen; immunoprotective; may be essential
C4_01750C	FBA1	-0.415201	0.0944131	NO	-1.87827	0.00432369	YES	-1.94585	0.00104311	YES	-0.482788	0.0225047	NO	Fructose-bisphosphate aldolase; glycolytic enzyme; antigenic in murine/human infection; regulated by yeast-hypha switch; induced by Efg1, Gcn4, Hog1, fluconazole; phagocytosis-repressed; flow model biofilm induced; Spider biofilm repressed
C2_03270W	GPM1	-0.629128	0.0933124	NO	-2.05388	0.00396386	YES	-1.97114	0.000638	YES	-0.546384	0.0449696	NO	Phosphoglycerate mutase; surface protein that binds host complement Factor H and FHL-1; antigenic; fluconazole, or amino acid starvation (3-AT) induced, farnesol-repressed; Hap43, flow model biofilm induced; Spider biofilm repressed
CR_04510W	HXK2	-0.20564	0.51132	NO	-1.41169	0.00556394	YES	-1.26459	0.00371293	YES	-0.0585403	0.832403	NO	Hexokinase II; antigenic in humans; repressed by human neutrophils; Efg1-regulated; fluconazole-induced; gene regulation by Ssn6; present in exponential and stationary growth phase; flow model biofilm induced; Spider biofilm repressed
C2_10480W	MDH1-3	0.536253	0.175392	NO	-0.328705	0.344776	NO	-1.01501	0.0162979	YES	-0.150055	0.642189	NO	Predicted malate dehydrogenase; farnesol regulated; protein present in exponential and stationary growth phase yeast; Hap43p-repressed gene
C4_06570C	PDC11	-0.232341	0.308384	NO	-1.55151	0.00868287	YES	-1.62123	0.00449985	YES	-0.302059	0.0751882	NO	Pyruvate decarboxylase; antigenic; on hyphal not yeast cell surface; Hap43, Gcn4, Efg1, Efh1, Hsf1 regulated; fluconazole, farnesol induced; amino acid starvation repressed; flow model biofilm induced; Spider biofilm repressed
C5_04810W	PFK1	-0.285761	0.328132	NO	-1.7122	0.0077608	YES	-1.61783	0.00477222	YES	-0.191388	0.395161	NO	Phosphofructokinase alpha subinit; activated by fructose 2,6-bisphosphate, AMP, ATP inhibited; activity reduced on hyphal induction; phagocytosis-repressed; fluconazole, flow model biofilm induced; rat catheter and Spider biofilm repressed
C7_01800C	PFK2	-0.114185	0.736116	NO	-1.15841	0.021885	YES	-1.13593	0.0158813	YES	-0.0917075	0.723195	NO	Phosphofructokinase beta subunit; fructose 2,6-bisphosphate, AMP activated; ATP inhibited; phagocytosis, hyphal repressed; fluconazole-induced; stationary-phase enriched; flow model biofilm induced; rat catheter/Spider biofilm repressed
CR_06340C	PGI1	-0.404311	0.206491	NO	-1.56493	0.00558731	YES	-1.6371	0.00292272	YES	-0.476475	0.0548614	NO	Glucose-6-phosphate isomerase; enzyme of glycolysis; antigenic; Efg1-regulated; induced upon adherence to polystyrene; repressed by phagocytosis, human neutrophils; flow model biofilm induced; rat catheter and Spider biofilm repressed
C6_00750C	PGK1	-0.591568	0.0743562	NO	-2.23576	0.00432369	YES	-1.97726	0.00149474	YES	-0.333064	0.0600294	NO	Phosphoglycerate kinase; localizes to cell wall and cytoplasm; antigenic in murine/human infection; flow model biofilm, Hog1-, Hap43-, GCN-induced; repressed upon phagocytosis; repressed in Spider biofilms by Bcr1, Ndt80, Rob1, Brg1
C3_06870W	TDH3	-0.50655	0.101753	NO	-1.8019	0.00445373	YES	-1.78896	0.00178487	YES	-0.493609	0.033894	NO	NAD-linked glyceraldehyde-3-phosphate dehydrogenase; binds fibronectin, laminin; at cell surface; antigenic in infection; farnesol-repressed; stationary phase-enriched; GlcNAc-induced; flow model biofilm induced; Spider biofilm repressed
C3_07440W	TPI1	-0.360088	0.274065	NO	-1.91432	0.00432369	YES	-1.97792	0.00141767	YES	-0.423684	0.0768243	NO	Triose-phosphate isomerase; antigenic in mouse/human; mutation affects filamentation; macrophage-repressed; protein in exponential and stationary growth phase yeast; possibly essential; flow model biofilm induced; Spider biofilm repressed
Data are expressed in log2FC. Changes are significant if p<0.05 ands log2FC>1.
Significant and large up- or down-regulations are color coded.

[truncated: 9 more sheets: Oxidoreductase activity, Oxidation-reduction process, Structural constituent of ribos, Cytosolic ribosome, Large ribosomal subunit, Small ribosomal subunit, Preribosome, RNA metabolic process, Catalytic activity, actingonRNA]
