# Supplementary material for: Deletion of the fungus specific protein phosphatase Z1 exaggerates the oxidative stress response in Candida albicans
Source: BMC Genomics. 2019 Nov 19;20:873. doi: 10.1186/s12864-019-6252-6 (PMC6862791; doi:10.1186/s12864-019-6252-6)
Supplement: Supplementary file 3 — Additional file 3:Dataset S1. for Additional figures. Dataset S2. for Fig. 1. Dataset S3. for Table 1. Dataset S4. for Fig. 2. Dataset S5. for Table 2. Dataset S6. for Fig. 3. Dataset S7. for Table 3. DNA chip and RNA-Seq. Dataset S8. for Table 3. RT-qPCR. [file 12864_2019_6252_MOESM3_ESM.zip › Dataset S6 for Figure 3.xlsx]

## Sheet: Membrane transport
Transmembrane transport (55085) and Transporter activity combined (5215) 47 genes
GENE ID	Gene name	KO.vs.WT.	p (corrected)	Significance	KO.t.vs.WT.t.	p (corrected)	Significance	KO.t.vs.KO.	p (corrected)	Significance	WT.t.vs.WT.	p (corrected)	Significance	Feature
C1_00390W	ENA2	2.28557	0.0409998	YES	0.797837	0.23213	NO	-0.852724	0.127875	NO	0.63501	0.287318	NO	Putative sodium transporter; induced by ciclopirox olamine; alkaline induced by Rim101; repressed by high-level peroxide stress; induced in oral candidiasis clinical isolates; possibly essential gene; rat catheter and Spider biofilm induced
C1_01980W	HGT1	1.12358	0.0409998	YES	1.83507	0.0324598	YES	1.81541	0.00409125	YES	1.10392	0.125133	NO	High-affinity MFS glucose transporter; induced by progesterone, chloramphenicol, benomyl; likely essential for growth; protein newly produced during adaptation to the serum; rat catheter and Spider biofilm induced
C1_04300C	SSA2	0.959442	0.0379113	NO	1.04658	0.0128254	YES	-0.297243	0.278666	NO	-0.384381	0.0303502	NO	HSP70 family chaperone; cell wall fractions; antigenic; beta-defensin peptides impport; ATPase domain binds histatin 5; at hyphal surface, not yeast; farnesol-repressed in biofilm; flow model, Spider biofilm repressed; caspofungin repressed
C1_04610W	ATP1	0.587097	0.151969	NO	1.00772	0.00432369	YES	1.01127	0.00753536	YES	0.590643	0.0209022	NO	ATP synthase alpha subunit; antigenic in human/mouse; at hyphal surface; ciclopirox, ketoconazole, flucytosine induced; Efg1, caspofungin repressed; may be essential; sumoylation target; stationary phase-enriched; Spider biofilm repressed
C1_06570W	ANT1	1.76333	0.046436	YES	1.2671	0.0454874	YES	-0.371649	0.239382	NO	0.124578	0.859539	NO	Peroxisomal adenine nucleotide transporter; role in beta-oxidation of medium-chain fatty acid and peroxisome proliferation; rat catheter biofilm induced
C1_09210C		0.0835757	0.963011	NO	1.2823	0.00576385	YES	2.83161	0.00118722	YES	1.63288	0.0805402	NO	Putative transporter; slightly similar to the Sit1p siderophore transporter; Gcn4p-regulated; fungal-specific; induced by Mnl1p under weak acid stress
C1_09400C	FTH1	-0.0282457	0.908615	NO	1.35289	0.00518435	YES	1.6398	0.000702	YES	0.258658	0.248867	NO	Protein similar to S. cerevisiae Fth1p, a high affinity iron transporter for intravacuolar stores of iron; repressed by Sfu1p, amphotericin B, caspofungin; induced by alkaline pH, ciclopirox olamine; regulated by Sef1p, Sfu1p, and Hap43p
C1_10160W	MIR1	0.388683	0.397635	NO	1.84498	0.00396386	YES	1.88808	0.00166102	YES	0.431785	0.119508	NO	Putative mitochondrial phosphate transporter; caspofungin repressed; expression is increased in a fluconazole-resistant isolate; induced upon adherence to polystyrene
C1_11480W	PHO84	2.52924	0.0449238	YES	1.2939	0.107905	NO	-0.805455	0.259858	NO	0.429878	0.409523	NO	High-affinity phosphate transporter; transcript regulated by white-opaque switch; Hog1, ciclopirox olamine or alkaline induced; caspofungin, stress repressed; required for normal TORC1 function
C2_05450C	MDJ2	0.357556	0.299389	NO	1.11824	0.00871065	YES	1.35299	0.00230098	YES	0.59231	0.0801312	NO	Predicted component of the mitochondrial import motor; involved in protein import into mitochondrial matrix; early-stage flow model biofilm induced
C2_06470W	RTA2	0.108602	0.885771	NO	1.05149	0.0407576	YES	0.213878	0.576398	NO	-0.729005	0.170176	NO	Flippase involved in sphingolipid long chain base release; mediates calcineurin-dependent ER stress response and resistance to azoles; Plc1p, Ca2+, calcineurin-regulated;
C2_06590C	GIT1	3.58113	0.0244903	YES	2.14704	0.0166373	YES	-1.14439	0.0922736	NO	0.28971	0.53619	NO	Glycerophosphoinositol permease; involved in utilization of glycerophosphoinositol as a phosphate source; Rim101-repressed; virulence-group-correlated expression
C2_08050C	SIT1	0.79825	0.261603	NO	1.54796	0.0100383	YES	1.45139	0.0174731	YES	0.701682	0.12202	NO	Transporter of ferrichrome siderophores, not ferrioxamine B; required for human epithelial cell invasion in vitro, not for mouse systemic infection; regulated by iron, Sfu1, Rfg1, Tup1, Hap43; rat catheter and Spider biofilm induced
C3_03690W		0.965891	0.0566019	NO	1.61593	0.00544895	YES	1.66781	0.00038	YES	1.01777	0.0456587	YES	Putative vacuolar membrane transporter for cationic amino acids; Spider biofilm induced
C3_03990C	AAP1	1.52506	0.00142069	YES	1.47726	0.00744904	YES	1.18416	0.000702	YES	1.23196	0.0225047	YES	Putative amino acid permease; fungal-specific; possibly essential, disruptants not obtained by UAU1 method; Spider biofilm induced
C3_05220W	CDR1	-0.415716	0.106125	NO	1.05849	0.0110336	YES	2.36401	0.000746	YES	0.889804	0.0171748	NO	Multidrug transporter of ABC superfamily; transports phospholipids in an in-to-out direction; induced by beta-estradiol, progesterone, corticosteroid, or cholesterol; Spider biofilm induced
C3_05580C	GAP2	3.04114	0.0410761	YES	1.70937	0.0343659	YES	-0.207312	0.607199	NO	1.12446	0.191599	NO	General broad specificity amino acid permease; ketoconazole, flucytosine repressed; Ssy1-dependent histidine induction; regulated by Nrg1, Tup1; colony morphology-related gene regulation by Ssn6; Spider and flow model biofilm induced
C3_06220C	OAC1	0.684905	0.347313	NO	1.26386	0.0214293	YES	0.588604	0.0399809	NO	0.00964481	1	NO	Putative mitochondrial inner membrane transporter; rat catheter biofilm induced
C4_00820W		0.746454	0.299215	NO	1.21768	0.0153601	YES	1.23881	0.00739156	YES	0.767586	0.196349	NO	Ortholog(s) have magnesium ion transmembrane transporter activity, role in magnesium ion export from mitochondrion and mitochondrial inner membrane localization
C4_01940W	PHO89	2.71195	0.0723101	NO	1.83684	0.038315	YES	-0.395275	0.666175	NO	0.479836	0.193714	NO	Putative phosphate permease; transcript regulated upon white-opaque switch; alkaline induced by Rim101; possibly adherence-induced; F-12/CO2 model, rat catheter and Spider biofilm induced
C4_04030W	JEN2	1.22832	0.137147	NO	3.3057	0.00683375	YES	2.2362	0.00273604	YES	0.158824	0.865053	NO	Dicarboxylic acid transporter; regulated by glucose repression; induced by Rgt1; disruptants not obtained by UAU1 method; rat catheter and Spider biofilm induced
C4_06530C	XUT1	1.20943	0.0686737	NO	1.09902	0.0108763	YES	0.493056	0.113441	NO	0.603466	0.105669	NO	Putative high-affinity, high-capacity xanthine-uric acid/H+ symporter; similar to A. nidulans UapA; member of the Nucleobase-Ascorbate Transporter/Nucleobase-Cation Symporter (NAT/NCS2) family; rat catheter biofilm induced
C4_06910W		0.473776	0.380115	NO	2.4155	0.00624372	YES	2.06459	0.00616294	YES	0.12286	0.746147	NO	PDR-subfamily ABC transporter (half-size); similar to WHITE subfamily proteins; repressed by fluphenazine treatment or in an azole-resistant strain that overexpresses CDR1 and CDR2; induced by nitric oxide; rat catheter biofilm induced
C4_06920C	CSA2	0.857027	0.655467	NO	1.60768	0.0116168	YES	0.839177	0.483887	NO	0.0885275	0.890409	NO	Extracellular heme-binding protein involved in heme-iron acquisition; regulated by Tsa1, Tsa1B in minimal media at 37 deg; induced by ketoconazole, nitric oxide, Hap43; required for normal RPMI biofilm formation
C5_00590W	PET9	0.346796	0.454303	NO	1.49627	0.00514739	YES	2.01528	0.00178452	YES	0.865808	0.0422051	NO	Mitochondrial ADP/ATP carrier protein involved in ATP biosynthesis; possible lipid raft component; 3 predicted transmembrane helices; flucytosine induced; ketoconazole-induced; downregulated by Efg1p
C5_02790C	GAP1	-0.142202	0.63067	NO	0.473159	0.0138946	NO	1.8031	0.000316	YES	1.18774	0.0173889	YES	Amino acid permease; antigenic in human/mouse; 10-12 transmembrane regions; regulated by nitrogen source; alkaline, GlcNAc, phagocytosis induced; WT virulence in mice; Spider and flow model biofilm induced
C5_03020W	CCC2	0.512227	0.137282	NO	1.28265	0.00600436	YES	1.52978	0.00235946	YES	0.759358	0.0238998	NO	Copper-transporting P-type ATPase of Golgi; required for wild-type iron assimilation (indirect effect via Fet3p); induced by iron starvation, ciclopirox olamine; caspofungin repressed; not required for virulence in mouse systemic infection
C5_03500W	GAP6	0.978349	0.116436	NO	1.09838	0.00547059	YES	1.23586	0.00386588	YES	1.11583	0.0392525	YES	Broad-specificity amino acid permease; Plc1, Gcn4 regulated; rat catheter biofilm induced
C5_04930C	MAL31	1.61956	0.0330049	YES	0.878455	0.0527829	NO	-0.573937	0.119619	NO	0.167173	0.58208	NO	Putative high-affinity maltose transporter; transcript is upregulated in clinical isolates from HIV+ patients with oral candidiasis; alkaline induced; Spider biofilm induced
C5_05430W	PEX4	0.699907	0.147473	NO	1.14242	0.0393109	YES	0.841594	0.00729083	NO	0.399083	0.469136	NO	Putative peroxisomal ubiquitin conjugating enzyme; regulated by Sef1, Sfu1, and Hap43; rat catheter biofilm induced; Spider biofilm induced
C6_01520W		0.189475	0.828833	NO	1.95795	0.0100753	YES	2.23535	0.00878737	YES	0.466873	0.281135	NO	Predicted membrane transporter, member of the drug:proton antiporter (12 spanner) (DHA1) family, major facilitator superfamily (MFS); induced by nitric oxide
C6_01780C		-0.471246	0.683091	NO	1.79963	0.0155739	YES	2.49629	0.00328959	YES	0.225418	0.822189	NO	Predicted chloride transporter; member of conserved Mcm1 regulon; Spider biofilm repressed
C6_01930W	YHM1	0.108325	0.808054	NO	1.00546	0.0203635	YES	1.48579	0.00715439	YES	0.588657	0.0443805	NO	Putative mitochondrial carrier protein; fungal-specific (no human or murine homolog); Hap43p-repressed gene
C6_03170C	MDR1	1.12988	0.108682	NO	1.08909	0.00565695	YES	0.774958	0.0296487	NO	0.815748	0.0814197	NO	Plasma membrane MDR/MFS multidrug efflux pump; methotrexate is preferred substrate; overexpression in drug-resistant clinical isolates confers fluconazole resistance; repressed in young biofilms; rat catheter biofilm induced
C6_03540W		0.240515	0.330092	NO	1.11579	0.00652819	YES	1.09963	0.00199288	YES	0.224359	0.338178	NO	Predicted membrane transporter, member of the monocarboxylate porter (MCP) family, major facilitator superfamily (MFS); ketoconazole or caspofungin repressed; Spider biofilm induced
C6_03790C	HGT10	1.74842	0.0421068	YES	0.533027	0.452525	NO	-1.50553	0.0302437	YES	-0.29013	0.633569	NO	Glycerol permease involved in glycerol uptake; member of the major facilitator superfamily; induced by osmotic stress, at low glucose in rich media, during cell wall regeneration; 12 membrane spans; Hap43p-induced gene
C6_04610C	NAG3	-0.668762	0.199611	NO	3.22673	0.00565695	YES	3.86274	0.0014791	YES	-0.0327466	0.958977	NO	Putative MFS transporter; similar to Nag4; required for wild-type mouse virulence and cycloheximide resistance; in gene cluster that includes genes encoding enzymes of GlcNAc catabolism; Spider biofilm repressed
C7_00280W	HGT12	2.65761	0.0244903	YES	0.968659	0.111455	NO	-1.35055	0.0324084	YES	0.338399	0.43557	NO	Glucose, fructose, mannose transporter; major facilitator superfamily; role in macrophage-induced hyphal growth; detected at germ tube plasma membrane by mass spectrometry; Snf3p-induced; 12 probable transmembrane segments
C7_02910W	ENA21	1.18317	0.158901	NO	1.27012	0.00728232	YES	0.80096	0.088871	NO	0.71401	0.133065	NO	Predicted P-type ATPase sodium pump; Gcn4p-regulated; flucytosine, amphotericin B, or ketoconazole-induced; osmotic stress-induced; overlaps orf19.5170.1, which is annotated as a blocked reading frame; Spider biofilm induced
C7_03880C		0.282883	0.589047	NO	1.07481	0.037479	YES	2.26029	0.00360209	YES	1.46837	0.0210426	YES	Protein required for virulence in reconstituted human epithelium (RHE) model of ex vivo infection; decreased transcription is observed upon fluphenazine treatment; induced upon adherence to polystyrene
CR_00420W		1.07649	0.0437764	YES	0.449698	0.115628	NO	-0.293984	0.248681	NO	0.332804	0.17309	NO	Predicted membrane transporter; fucose:proton symporter family member, MFS superfamily; flow model biofilm induced
CR_01220W		1.79638	0.0449238	YES	1.05939	0.0140188	YES	-1.75335	0.00560186	YES	-1.01636	0.0216319	YES	Putative transporter; mutation confers hypersensitivity to toxic ergosterol analog; fungal-specific (no human or murine homolog)
CR_03450W	HXT5	1.7109	0.0584252	NO	1.91164	0.00943124	YES	0.452026	0.289968	NO	0.251294	0.563267	NO	Putative sugar transporter; induced by ciclopirox olamine; Snf3-induced; alkaline repressed; colony morphology-related gene regulation by Ssn6; possibly essential gene
CR_03580C		1.73256	0.0554683	NO	1.87738	0.0116142	YES	0.453163	0.265384	NO	0.308344	0.521394	NO	Putative MFS transporter; predicted ORF in Assembly 20; removed from Assembly 21; restored based on conservation among several Candida species
CR_03920C	TPO4	0.121358	0.861226	NO	1.52417	0.0162819	YES	1.69817	0.0113928	YES	0.295357	0.439385	NO	Putative sperimidine transporter; fungal-specific (no human or murine homolog); Spider biofilm induced; promoter bound by Tec1 and Ndt80; Bcr1-repressed in RPMI a/a biofilms
CR_09170C	SSU1	-0.307159	0.328908	NO	1.36642	0.00544895	YES	1.13802	0.00430812	YES	-0.535559	0.0708432	NO	Protein similar to S. cerevisiae Ssu1 sulfite transport protein; Tn mutation affects filamentous growth; regulated by Gcn2 and Gcn4; induced by nitric oxide; Hap43-repressed; Spider and flow model biofilm induced
CR_10640W		1.29987	0.0409998	YES	0.465936	0.105002	NO	0.239387	0.334524	NO	1.07332	0.0212658	YES	Has domain(s) with predicted antiporter activity, drug transmembrane transporter activity, role in drug transmembrane transport and membrane localization
Data are expressed in log2FC. Changes are significanct if p<0.05 ands log2FC>1.
Significant and large up- or down-regulations are color coded.
Genes selected for further analysis.

## Sheet: Cell surface
Cell surface (9986) and Cell wall (5618) combined* 31 genes
GENE ID	Gene name	KO.vs.WT.	p (corrected)	Significance	KO.t.vs.WT.t.	p (corrected)	Significance	KO.t.vs.KO.	p (corrected)	Significance	WT.t.vs.WT.	p (corrected)	Significance	Feature
C1_03680W	ENG1	-0.469551	0.255287	NO	-1.4317	0.0155871	YES	-1.94827	0.00163887	YES	-0.98612	0.065194	NO	Endo-1,3-beta-glucanase; ortholog of S. cerevisiae Dse4 needed for cell separation; caspofungin, fluconazole repressed; repressed by alpha pheromone in SpiderM medium; flow model biofilm induced; rat catheter biofilm repressed
C1_05760C	PGA26	-1.33444	0.126812	NO	-1.00303	0.0389094	YES	-0.488142	0.136022	NO	-0.819548	0.212303	NO	GPI-anchored adhesin-like protein of the cell wall; role in cell wall integrity; required for normal virulence; induced in high iron and during cell wall regeneration; Hap43-repressed
C1_08500C	ENO1	-0.584267	0.0584252	NO	-1.83717	0.00445373	YES	-1.5838	0.00283181	YES	-0.330893	0.0293052	NO	Enolase, involved in glycolysis and gluconeogenesis; also has transglutaminase activity involved in assembly of cell wall polysaccharides; major cell-surface antigen; binds host plasmin/plasminogen; immunoprotective; may be essential
C1_10400C	FGR41	-0.123003	0.747618	NO	-2.60385	0.00628227	YES	-4.11722	0.000625	YES	-1.63637	0.0210426	YES	Putative GPI-anchored adhesin-like protein; transposon mutation affects filamentous growth; Spider biofilm repressed
C1_14120C	RBE1	-0.444895	0.21242	NO	-2.79646	0.00754237	YES	-3.82751	0.00152348	YES	-1.47595	0.0171748	YES	Pry family cell wall protein; Rim101, Efg1, Ssn6, alkaline repressed; O-glycosylation; no GPI anchor predicted; ketoconazol induced; regulated by Sef1, Sfu1, Hap4; flow model biofilm induced; rat catheter and Spider biofilm repressed
C2_01380W	PLB4.5	-0.844211	0.0410761	NO	-1.43227	0.010521	YES	-1.90846	0.00135705	YES	-1.32041	0.0194123	YES	Phospholipase B; Hog1-induced; regulated by Ssn6; putative GPI-anchor; repressed during cell wall regeneration; clade-associated gene expression; Hap43-induced; rat catheter and Spider biofilm repressed
C2_03270W	GPM1	-0.629128	0.0933124	NO	-2.05388	0.00396386	YES	-1.97114	0.000638	YES	-0.546384	0.0449696	NO	Phosphoglycerate mutase; surface protein that binds host complement Factor H and FHL-1; antigenic; fluconazole, or amino acid starvation (3-AT) induced, farnesol-repressed; Hap43, flow model biofilm induced; Spider biofilm repressed
C2_05460W	CDC19	-0.41351	0.10242	NO	-1.99444	0.00449093	YES	-2.07694	0.00136984	YES	-0.496009	0.0310327	NO	Pyruvate kinase at yeast cell surface; Gcn4/Hog1/GlcNAc regulated; Hap43/polystyrene adherence induced; repressed by phagocytosis/farnesol; hyphal growth role; stationary phase enriched; flow model biofilm induced; Spider biofilm repressed
C3_00600W	IFF11	0.635878	0.300113	NO	-2.04175	0.017724	YES	-3.84196	0.00135074	YES	-1.16433	0.0743489	NO	Secreted protein required for normal cell wall structure and for virulence; member of the IFF family; Hap43p-repressed gene
C3_04060C	HEM13	-0.515593	0.07483	NO	-1.9158	0.0068487	YES	-1.54197	0.005581	YES	-0.141768	0.483791	NO	Coproporphyrinogen III oxidase; antigenic; on yeast cell surface, not hyphae; iron-regulated expression; Hap43, macrophage-repressed; farnesol-induced; possibly essential; flow model biofilm induced; rat catheter, Spider biofilm repressed
C3_04140C	EGD2	-0.479145	0.07483	NO	-1.62448	0.00396386	YES	-1.81704	0.000414	YES	-0.671699	0.0209022	NO	Nascent polypeptide associated complex protein alpha subunit; soluble protein in hyphae; macrophage/pseudohyphal-induced; protein level decrease in stationary phase cultures; GlcNAc-induced protein; Spider biofilm repressed
C3_06870W	TDH3	-0.50655	0.101753	NO	-1.8019	0.00445373	YES	-1.78896	0.00178487	YES	-0.493609	0.033894	NO	NAD-linked glyceraldehyde-3-phosphate dehydrogenase; binds fibronectin, laminin; at cell surface; antigenic in infection; farnesol-repressed; stationary phase-enriched; GlcNAc-induced; flow model biofilm induced; Spider biofilm repressed
C3_07160W	PGA32	-0.120043	0.831611	NO	-1.22188	0.00689117	YES	-1.09258	0.00334278	YES	0.00925286	1	NO	Putative GPI-anchored adhesin-like protein; induced in high iron; Spider biofilm induced
C3_07440W	TPI1	-0.360088	0.274065	NO	-1.91432	0.00432369	YES	-1.97792	0.00141767	YES	-0.423684	0.0768243	NO	Triose-phosphate isomerase; antigenic in mouse/human; mutation affects filamentation; macrophage-repressed; protein in exponential and stationary growth phase yeast; possibly essential; flow model biofilm induced; Spider biofilm repressed
C4_00450C	PGA10	-1.21009	0.0584252	NO	-2.51501	0.0048793	YES	-2.50001	0.000656	YES	-1.19509	0.0563747	NO	GPI anchored membrane protein; utilization of hemin and hemoglobin for Fe in host; Rim101 at ph8/hypoxia/ketoconazole/ciclopirox/hypha-induced; required for RPMI biofilm formation, Bcr1-induced in a/a biofilm; rat catheter biofilm repressed
C4_00720W	CSP2	-0.143554	0.62067	NO	-1.11338	0.0238037	YES	-1.05119	0.0037877	YES	-0.0813636	0.859539	NO	Putative cell wall associated protein; C. albicans and C. dubliniensis specific gene highly induced during chlamydospore development in both species; localized to chlamydospore cell wall; Hap43-repressed; Spider biofilm induced
C4_01750C	FBA1	-0.415201	0.0944131	NO	-1.87827	0.00432369	YES	-1.94585	0.00104311	YES	-0.482788	0.0225047	NO	Fructose-bisphosphate aldolase; glycolytic enzyme; antigenic in murine/human infection; regulated by yeast-hypha switch; induced by Efg1, Gcn4, Hog1, fluconazole; phagocytosis-repressed; flow model biofilm induced; Spider biofilm repressed
C4_02440C	PGA38	-0.216924	0.573249	NO	-2.20004	0.0103988	YES	-3.2752	0.00143356	YES	-1.29209	0.0285229	YES	Putative adhesin-like GPI-anchored protein; repressed during cell wall regeneration; possibly an essential gene, disruptants not obtained by UAU1 method; rat catheter and Spider biofilm repressed
C4_06570C	PDC11	-0.232341	0.308384	NO	-1.55151	0.00868287	YES	-1.62123	0.00449985	YES	-0.302059	0.0751882	NO	Pyruvate decarboxylase; antigenic; on hyphal not yeast cell surface; Hap43, Gcn4, Efg1, Efh1, Hsf1 regulated; fluconazole, farnesol induced; amino acid starvation repressed; flow model biofilm induced; Spider biofilm repressed
C5_04110W	SCW11	-0.325975	0.456034	NO	-1.59048	0.0279734	YES	-2.43778	0.00427253	YES	-1.17328	0.0391952	YES	Cell wall protein; repressed in ace2 mutant; repressed in core caspofungin response; induced in high iron; possibly an essential gene, disruptants not obtained by UAU1 method; rat catheter and Spider biofilm repressed
C5_04800W	CRH12	-0.451661	0.0974732	NO	-1.25409	0.0100753	YES	-0.746307	0.0119131	NO	0.0561229	0.857569	NO	CRH family cell wall protein; transcript regulated by Nrg1 and Tup1; alkaline induced by Rim101; repressed during cell wall regeneration; flow model biofilm induced
C5_05050W	ADH1	-0.387383	0.142315	NO	-1.48806	0.00445373	YES	-1.48238	0.00230098	YES	-0.381696	0.0284151	NO	Alcohol dehydrogenase; oxidizes ethanol to acetaldehyde; at yeast cell surface; immunogenic in humans/mice; complements S. cerevisiae adh1 adh2 adh3 mutant; fluconazole, farnesol-induced; flow model biofilm induced; Spider biofilm repressed
C6_00750C	PGK1	-0.591568	0.0743562	NO	-2.23576	0.00432369	YES	-1.97726	0.00149474	YES	-0.333064	0.0600294	NO	Phosphoglycerate kinase; localizes to cell wall and cytoplasm; antigenic in murine/human infection; flow model biofilm, Hog1-, Hap43-, GCN-induced; repressed upon phagocytosis; repressed in Spider biofilms by Bcr1, Ndt80, Rob1, Brg1
C6_00820W	SUN41	-0.057362	0.538854	NO	-1.45362	0.005645	YES	-1.84299	0.000991	YES	-0.446723	0.0358394	NO	Cell wall glycosidase; role in biofilm formation and cell separation; possibly secreted; hypoxia, hyphal induced; caspofungin repressed; Efg1, Cph1 regulated; O-glycosylated, possible Kex2 substrate; 5'-UTR intron; Spider biofilm induced
C6_03710W	ALS9	-0.260247	0.357052	NO	-1.13071	0.0166373	YES	-1.53141	0.00126799	YES	-0.660941	0.0983904	NO	ALS family cell-surface glycoprotein; expressed during infection of human epithelial cells; confers laminin adhesion to S. cerevisiae; highly variable; putative GPI-anchor; Hap43-repressed
C6_03850C	IHD1	-0.0525332	0.936927	NO	-1.81034	0.00526425	YES	-2.14173	0.00183603	YES	-0.383919	0.279683	NO	GPI-anchored protein; alkaline, hypha-induced; regulated by Nrg1, Rfg1, Tup1 and Tsa1, Tsa1B in minimal media at 37; oralpharyngeal candidasis induced ; Spider biofilm induced; regulated in Spider biofilms by Tec1, Efg1, Ndt80, Rob1, Brg1
C6_04130C	ALS4	0.410536	0.286469	NO	-1.33945	0.024947	YES	-1.9758	0.00440568	YES	-0.22582	0.483581	NO	GPI-anchored adhesin; role in adhesion, germ tube induction; growth, temperature regulated; expressed during infection of human buccal epithelial cells; repressed by vaginal contact; biofilm induced; repressed during chlamydospore formation
C6_04380W	ALS2	0.512066	0.277247	NO	-1.32639	0.0460055	YES	-2.53051	0.00340206	YES	-0.69206	0.145908	NO	ALS family protein; role in adhesion, biofilm formation, germ tube induction; expressed at infection of human buccal epithelial cells; putative GPI-anchor; induced by ketoconazole, low iron and at cell wall regeneration; regulated by Sfu1p
C7_02380C	CYP1	-0.283322	0.290009	NO	-1.37015	0.00396386	YES	-1.47974	0.000705	YES	-0.392907	0.0623911	NO	Peptidyl-prolyl cis-trans isomerase; cyclosporin A sensitive activity; soluble in hyphae; biofilm induced, macrophage-induced protein; downregulated upon treatment of biofilm with farnesol; present in exponential and stationary phase cells
CR_08090W	SSB1	-0.217906	0.160843	NO	-1.25885	0.00504404	YES	-1.65918	0.000806	YES	-0.618236	0.0199664	NO	HSP70 family heat shock protein; mRNA in yeast and germ tubes; at yeast cell surface, not hyphae; antigenic in human/mouse infection; macrophage, GCN-induced; possibly essential; sumoylation target; Hap43-induced; Spider biofilm repressed
CR_10110W	CHT3	-0.453782	0.0969108	NO	-3.68918	0.00449093	YES	-5.20736	0.000436	YES	-1.97197	0.0171748	YES	Major chitinase; secreted; functional homolog of S. cerevisiae Cts1p; 4 N-glycosylation motifs; possible O-mannosylation; putative signal peptide; hyphal-repressed; farnesol upregulated in biofilm; regulated by Efg1p, Cyr1p, Ras1p
*Note: ribosomal proteins and elongation factors were removed from the list, they are summarised in separate tables
Symbiont process (44403) 22 genes
GENE ID	Gene name	KO.vs.WT.	p (corrected)	Significance	KO.t.vs.WT.t.	p (corrected)	Significance	KO.t.vs.KO.	p (corrected)	Significance	WT.t.vs.WT.	p (corrected)	Significance	Feature
C1_08500C	ENO1	-0.584267	0.0584252	NO	-1.83717	0.00445373	YES	-1.5838	0.00283181	YES	-0.330893	0.0293052	NO	Enolase, involved in glycolysis and gluconeogenesis; also has transglutaminase activity involved in assembly of cell wall polysaccharides; major cell-surface antigen; binds host plasmin/plasminogen; immunoprotective; may be essential
C2_03270W	GPM1	-0.629128	0.0933124	NO	-2.05388	0.00396386	YES	-1.97114	0.000638	YES	-0.546384	0.0449696	NO	Phosphoglycerate mutase; surface protein that binds host complement Factor H and FHL-1; antigenic; fluconazole, or amino acid starvation (3-AT) induced, farnesol-repressed; Hap43, flow model biofilm induced; Spider biofilm repressed
C2_05460W	CDC19	-0.41351	0.10242	NO	-1.99444	0.00449093	YES	-2.07694	0.00136984	YES	-0.496009	0.0310327	NO	Pyruvate kinase at yeast cell surface; Gcn4/Hog1/GlcNAc regulated; Hap43/polystyrene adherence induced; repressed by phagocytosis/farnesol; hyphal growth role; stationary phase enriched; flow model biofilm induced; Spider biofilm repressed
C2_06390C	IMH3	-0.462015	0.0671134	NO	-0.773868	0.0261051	NO	-1.316	0.00291419	YES	-1.00415	0.0171748	YES	Inosine monophosphate (IMP) dehydrogenase; enzyme of GMP biosynthesis; target of mycophenolic acid and mizoribine monophosphate; antigenic during infection; repressed in core stress response; snoRNA snR54 encoded within IMH3 intron
C2_07210C	TPK2	-0.00379685	1	NO	-0.794938	0.0393924	NO	-1.14855	0.00865683	YES	-0.357407	0.149981	NO	cAMP-dependent protein kinase catalytic subunit; isoform of Tpk1; involved in regulation of filamentation, phenotypic switching and mating; needed for epithelial cell damage, engulfment and oral virulence in mice
C2_08370C	TEF1	-0.0744559	0.805136	NO	-1.07629	0.0168871	YES	-1.37317	0.00516081	YES	-0.371334	0.114855	NO	Translation elongation factor 1-alpha; at cell surface; binds human plasminogen; macrophage/pseudohyphal-induced; induced in RHE model of oral candidiasis, in clinical oral candidiasis isolates; possibly essential; Spider biofilm repressed
C2_10210C	RAS1	-0.0839386	0.468802	NO	-0.957132	0.00504354	NO	-1.35133	0.000519	YES	-0.478141	0.0282096	NO	RAS signal transduction GTPase; regulates cAMP and MAP kinase pathways; role in hyphal induction, virulence, apoptosis, heat-shock sensitivity; nonessential; plasma membrane-localized; complements viability of S. cerevisiae ras1 ras2 mutant
C3_00320W	RHR2	0.0756492	0.804991	NO	-0.565619	0.0751503	NO	-1.2598	0.00422294	YES	-0.618532	0.0523759	NO	Glycerol 3-phosphatase; roles in osmotic tolerance, glycerol accumulation in response to salt; Spider/flow model biofilm induced; regulated by macrophage, stress, yeast-hyphal switch, pheromone, Gcn4, Hog1, Nrg1, Tup1
C3_06870W	TDH3	-0.50655	0.101753	NO	-1.8019	0.00445373	YES	-1.78896	0.00178487	YES	-0.493609	0.033894	NO	NAD-linked glyceraldehyde-3-phosphate dehydrogenase; binds fibronectin, laminin; at cell surface; antigenic in infection; farnesol-repressed; stationary phase-enriched; GlcNAc-induced; flow model biofilm induced; Spider biofilm repressed
C3_07440W	TPI1	-0.360088	0.274065	NO	-1.91432	0.00432369	YES	-1.97792	0.00141767	YES	-0.423684	0.0768243	NO	Triose-phosphate isomerase; antigenic in mouse/human; mutation affects filamentation; macrophage-repressed; protein in exponential and stationary growth phase yeast; possibly essential; flow model biofilm induced; Spider biofilm repressed
C4_01750C	FBA1	-0.415201	0.0944131	NO	-1.87827	0.00432369	YES	-1.94585	0.00104311	YES	-0.482788	0.0225047	NO	Fructose-bisphosphate aldolase; glycolytic enzyme; antigenic in murine/human infection; regulated by yeast-hypha switch; induced by Efg1, Gcn4, Hog1, fluconazole; phagocytosis-repressed; flow model biofilm induced; Spider biofilm repressed
C4_06980W	PRA1	0.034028	0.903773	NO	-0.24591	0.365544	NO	-1.04264	0.00792455	YES	-0.762706	0.0210426	NO	Cell surface protein that sequesters zinc from host tissue; enriched at hyphal tips; released extracellularly; binds to host complement regulators; mediates leukocyte adhesion and migration; immunogenic in mouse; produced at ambient pH
C5_02290W	PDE1	0.207599	0.386087	NO	-0.788373	0.016688	NO	-1.0235	0.0043296	YES	-0.0275318	0.915768	NO	Low affinity cyclic nucleotide phosphodiesterase; mediates cAMP signaling in response to glucose or intracellular acidification; macrophage-repressed; Spider biofilm induced
C5_02470W	INT1	0.00248954	1	NO	-0.957786	0.0305937	NO	-1.26811	0.00406513	YES	-0.30783	0.313803	NO	Protein structurally similar to alpha-subunit of human leukocyte integrin; role in morphogenesis, adhesion, and mouse cecal colonization and systemic virulence; similar to S. cerevisiae Bud4; Hap43-induced gene
C5_05050W	ADH1	-0.387383	0.142315	NO	-1.48806	0.00445373	YES	-1.48238	0.00230098	YES	-0.381696	0.0284151	NO	Alcohol dehydrogenase; oxidizes ethanol to acetaldehyde; at yeast cell surface; immunogenic in humans/mice; complements S. cerevisiae adh1 adh2 adh3 mutant; fluconazole, farnesol-induced; flow model biofilm induced; Spider biofilm repressed
C6_00750C	PGK1	-0.591568	0.0743562	NO	-2.23576	0.00432369	YES	-1.97726	0.00149474	YES	-0.333064	0.0600294	NO	Phosphoglycerate kinase; localizes to cell wall and cytoplasm; antigenic in murine/human infection; flow model biofilm, Hog1-, Hap43-, GCN-induced; repressed upon phagocytosis; repressed in Spider biofilms by Bcr1, Ndt80, Rob1, Brg1
C6_00820W	SUN41	-0.057362	0.538854	NO	-1.45362	0.005645	YES	-1.84299	0.000991	YES	-0.446723	0.0358394	NO	Cell wall glycosidase; role in biofilm formation and cell separation; possibly secreted; hypoxia, hyphal induced; caspofungin repressed; Efg1, Cph1 regulated; O-glycosylated, possible Kex2 substrate; 5'-UTR intron; Spider biofilm induced
C6_01990W	PLB1	-0.106208	0.853403	NO	-2.52436	0.0143483	YES	-3.87793	0.00308264	YES	-1.45978	0.0171748	YES	Phospholipase B; host cell penetration and virulence in mouse systemic infection; Hog1-induced; signal sequence, N-glycosylation, and Tyr phosphorylation site; induced in fluconazole-resistant strains; rat catheter biofilm repressed
C6_03710W	ALS9	-0.260247	0.357052	NO	-1.13071	0.0166373	YES	-1.53141	0.00126799	YES	-0.660941	0.0983904	NO	ALS family cell-surface glycoprotein; expressed during infection of human epithelial cells; confers laminin adhesion to S. cerevisiae; highly variable; putative GPI-anchor; Hap43-repressed
C6_04130C	ALS4	0.410536	0.286469	NO	-1.33945	0.024947	YES	-1.9758	0.00440568	YES	-0.22582	0.483581	NO	GPI-anchored adhesin; role in adhesion, germ tube induction; growth, temperature regulated; expressed during infection of human buccal epithelial cells; repressed by vaginal contact; biofilm induced; repressed during chlamydospore formation
C6_04380W	ALS2	0.512066	0.277247	NO	-1.32639	0.0460055	YES	-2.53051	0.00340206	YES	-0.69206	0.145908	NO	ALS family protein; role in adhesion, biofilm formation, germ tube induction; expressed at infection of human buccal epithelial cells; putative GPI-anchor; induced by ketoconazole, low iron and at cell wall regeneration; regulated by Sfu1p
CR_08090W	SSB1	-0.217906	0.160843	NO	-1.25885	0.00504404	YES	-1.65918	0.000806	YES	-0.618236	0.0199664	NO	HSP70 family heat shock protein; mRNA in yeast and germ tubes; at yeast cell surface, not hyphae; antigenic in human/mouse infection; macrophage, GCN-induced; possibly essential; sumoylation target; Hap43-induced; Spider biofilm repressed
Data are expressed in log2FC. Changes are significanct if p<0.05 ands log2FC>1.
Significant and large up- or down-regulations are color coded.
Genes selected for further analysis.

## Sheet: Oxidation-reduction
Oxidoreductase activity (16491) and Oxidation-reduction process (55114)
GENE ID	Gene name	KO.vs.WT.	p (corrected)	Significance	KO.t.vs.WT.t.	p (corrected)	Significance	KO.t.vs.KO.	p (corrected)	Significance	WT.t.vs.WT.	p (corrected)	Significance	Feature
C1_01520C	SOD2	0.224685	0.302592	NO	0.539783	0.00835865	NO	1.1406	0.000826	YES	0.825502	0.0171748	NO	Mitochondrial Mn-containing superoxide dismutase; protection against oxidative stress; homotetramer active; N-terminal 34 amino acids removed on mitochondrial import; H2O2-induced via Cap1p; Hap43p-, alkaline-downregulated, farnesol-induced
C1_01740W	CTN1	2.1344	0.00142069	YES	2.17472	0.0106708	YES	0.825856	0.0696999	NO	0.785535	0.0621167	NO	Carnitine acetyl transferase; required for growth on nonfermentable carbon sources, not for hyphal growth or virulence in mice; induced in macrophage; macrophage/pseudohyphal-repressed after 16 hr; rat catheter, Spider biofilm induced
C1_02980W	GOR1	0.0907968	0.863051	NO	0.808774	0.0119448	NO	1.15698	0.00186192	YES	0.438999	0.25108	NO	Ortholog(s) have glyoxylate reductase activity, role in glyoxylate catabolic process and extracellular region, mitochondrion, nucleus localization
C1_04770C	ERG3	-0.723893	0.0582476	NO	0.820811	0.0921387	NO	0.375323	0.33367	NO	-1.16938	0.0182321	YES	C-5 sterol desaturase; introduces C-5(6) double bond into episterol; some clinical isolates show increased azole resistance and defects in hyphal growth and virulence; Efg1p-repressed; fluconazole-induced
C1_06570W	ANT1	1.76333	0.046436	YES	1.2671	0.0454874	YES	-0.371649	0.239382	NO	0.124578	0.859539	NO	Peroxisomal adenine nucleotide transporter; role in beta-oxidation of medium-chain fatty acid and peroxisome proliferation; rat catheter biofilm induced
C1_08400C	GCV2	-0.93536	0.0979247	NO	-0.75098	0.181848	NO	-2.07283	0.00896639	YES	-2.25721	0.0171748	YES	Glycine decarboxylase P subunit; protein of glycine catabolism; repressed by Efg1; Hog1-induced; induced by Rim101 at acid pH; transcript induced in elevated CO2; stationary phase enriched protein
C1_09150W	AOX2	-2.01063	0.186955	NO	2.66247	0.0170432	YES	6.24027	0.000806	YES	1.56717	0.188357	NO	Alternative oxidase; cyanide-resistant respiration; induced by antimycin A, oxidants; growth; Hap43, chlamydospore formation repressed; rat catheter, Spider biofilm induced; regulated in Spider biofilms by Bcr1, Tec1, Ndt80, Brg1
C1_09160W	AOX1	0.135522	0.64428	NO	0.738047	0.0185023	NO	1.10336	0.00205133	YES	0.500835	0.102394	NO	Alternative oxidase; low abundance; constitutively expressed; one of two isoforms (Aox1p and Aox2p); involved in a cyanide-resistant respiratory pathway present in plants, protists, and some fungi, absent in S. cerevisiae; Hap43p-repressed
C1_09290C	ARG5,6	-0.286712	0.178546	NO	1.7906	0.00597048	YES	2.54967	0.000938	YES	0.472355	0.0499514	NO	Arginine biosynthetic enzyme; processed in S. cerevisiae into 2 polypeptides with acetylglutamate kinase (Arg6) activity and acetylglutamate-phosphate reductase (Arg5) activity; Gcn4 regulated; alkaline repressed; Spider biofilm induced
C1_10040W	ERO1	-0.217916	0.591695	NO	0.811702	0.045778	NO	1.33436	0.00558964	YES	0.304738	0.380852	NO	Ortholog of S. cerevisiae Ero1; role in formation of disulfide bonds in the endoplasmic reticulum; fluconazole-induced; induced by Mnl1 under weak acid stress; Spider biofilm induced
C1_13680C	GCV3	-0.205269	0.238527	NO	-0.807653	0.00817286	NO	-1.60855	0.000524	YES	-1.00616	0.0171748	YES	Glycine decarboxylase, subunit H; protein level decrease in stationary phase cultures
C2_00660C	SOD4	1.49756	0.0409998	YES	2.36709	0.00445373	YES	2.48608	0.000352	YES	1.61655	0.0216319	YES	Cu-containing superoxide dismutase; role in response to host innate immune ROS; regulated on white-opaque switch; ciclopirox olamine induced; caspofungin repressed; SOD1,4,5,6 gene family; yeast-associated; Spider biofilm induced
C2_00960C	MXR1	0.322982	0.113188	NO	1.50768	0.00628227	YES	1.62707	0.00135074	YES	0.442373	0.0947478	NO	Putative methionine sulfoxide reductase; Plc1-regulated; induced by human neutrophils, flucytosine; macrophage regulated (gene induced, protein decreased); possibly adherence-induced; Spider biofilm induced
C2_01540W		0.314013	0.371476	NO	1.34356	0.00504354	YES	0.884299	0.00563631	NO	-0.145244	0.625433	NO	S. pombe ortholog SPCC576.01c is a predicted sulfonate dioxygenase; possibly transcriptionally regulated upon hyphal formation; Spider biofilm induced
C2_02880C	EBP7	0.148217	0.423899	NO	1.28404	0.00756416	YES	0.909473	0.0116091	NO	-0.226346	0.144824	NO	Putative NADPH oxidoreductase; mutation confers hypersensitivity to toxic ergosterol analog; oxidative stress-induced via Cap1p
C2_02940W	MET1	-0.450208	0.19806	NO	1.57438	0.00708556	YES	0.846841	0.0335742	NO	-1.17775	0.0171748	YES	Putative uroporphyrin-3 C-methyltransferase, methionine biosynthesis enzyme; upregulated by human whole blood or polymorphonuclear (PMN) cells; Hog1p-induced; fungal-specific (no human or murine homolog); Hap43p-repressed
C2_02980C	DLD1	0.203357	0.538854	NO	1.57775	0.00504354	YES	1.26197	0.00427253	YES	-0.112428	0.670442	NO	Putative D-lactate dehydrogenase; white cell-specific trancript; colony morphology-related gene regulation by Ssn6; Hap43-repressed; rat catheter biofilm induced; Spider biofilm repressed
C2_03080W	IDH2	0.357638	0.275611	NO	1.64271	0.00396386	YES	1.72099	0.00126799	YES	0.435918	0.0391952	NO	Putative mitochondrial NAD-isocitrate dehydrogenase subunit; induced by ciclopirox; induced in high iron; present in exponential and stationary growth phases; Spider biofilm repressed
C2_03120W	AMO1	0.86417	0.137147	NO	1.08721	0.00449093	YES	0.507436	0.0634636	NO	0.284401	0.402385	NO	Putative peroxisomal copper amine oxidase
C2_04470W	ADH3	0.363986	0.278143	NO	2.05207	0.0236336	YES	1.96096	0.0163934	YES	0.272871	0.37701	NO	Putative NAD-dependent (R,R)-butanediol dehydrogenase; regulated by white-opaque switch; induced by nitric oxide independent of Yhb1; Spider biofilm induced
C2_05070W	FRE9	0.0613137	0.941703	NO	1.99255	0.00457344	YES	2.9838	0.000432	YES	1.05256	0.0789944	NO	Ferric reductase; alkaline induced; ciclopirox olamine; Hap43-induced
C2_05980C		0.871122	0.11542	NO	1.11306	0.00449093	YES	0.785286	0.0383492	NO	0.54335	0.0396645	NO	Ortholog(s) have acyl-CoA hydrolase activity, role in fatty acid beta-oxidation and mitochondrion, peroxisome localization
C2_06170C	ECM17	-0.757661	0.115884	NO	0.565342	0.172576	NO	-0.174526	0.399314	NO	-1.49753	0.0358394	YES	Putative sulfite reductase beta subunit; role in cell wall biogenesis; regulated by Tsa1/Tsa1B in H2O2 stress; Gcn4-regulated; Tbf1-activated; Hap43-repressed; Spider, flow, F-12/CO2 model biofilm induced
C2_06390C	IMH3	-0.462015	0.0671134	NO	-0.773868	0.0261051	NO	-1.316	0.00291419	YES	-1.00415	0.0171748	YES	Inosine monophosphate (IMP) dehydrogenase; enzyme of GMP biosynthesis; target of mycophenolic acid and mizoribine monophosphate; antigenic during infection; repressed in core stress response; snoRNA snR54 encoded within IMH3 intron
C2_06890C		0.173208	0.796836	NO	1.14753	0.0147141	YES	0.486921	0.104569	NO	-0.487398	0.326951	NO	Similar to oxidoreductases and to S. cerevisiae Yjr096wp; Sfu1 repressed; induced by benomyl treatment, Ssr1; Hap43-repressed; flow model biofilm repressed
C2_07070W		0.0539345	0.816578	NO	-0.164563	0.441539	NO	-1.32762	0.00178274	YES	-1.10912	0.0171748	YES	Protein similar to quinone oxidoreductases; induced by benomyl treatment, nitric oxide; oxidative stress-induced via Cap1; stationary-phase enriched protein; Spider biofilm induced
C2_08080C	IFM3	-0.00451538	1	NO	0.250927	0.398772	NO	1.05062	0.00293674	YES	0.795178	0.0560974	NO	Protein with a 2-hydroxyacid dehydrogenase catalytic domain; Hap43-repressed; Plc1-regulated; overlaps orf19.2177
C2_08100W		-0.398345	0.0963857	NO	-0.196343	0.264261	NO	1.2682	0.000679	YES	1.06619	0.0171748	YES	Mitochondrial apoptosis-inducing factor; induced by nitric oxide; Spider biofilm induced; rat catheter biofilm repressed
C2_09140C	MET10	-0.314879	0.616304	NO	1.13494	0.045185	YES	0.053877	0.850883	NO	-1.39594	0.0734685	NO	Sulfite reductase; role in sulfur amino acid metabolism; induced by human whole blood or PMNs; Hog1-induced; possibly adherence-induced; flow model, Spider model, F-12/CO2 biofilm induced
C2_09350W	TAZ1	0.100497	0.890209	NO	0.950839	0.018389	NO	1.16934	0.0104431	YES	0.319	0.470181	NO	Putative lyso-phosphatidylcholine acyltransferase, required for normal phospholipid content of mitochondrial membranes; rat catheter biofilm induced
C2_09400C	ERG24	-0.312725	0.178546	NO	0.301744	0.315307	NO	-0.600431	0.0475597	NO	-1.2149	0.0171748	YES	C-14 sterol reductase, has a role in ergosterol biosynthesis; mutation confers increased sensitivity to dyclonine; rat catheter and Spider biofilm repressed
C2_09890W	SMM1	0.651845	0.368978	NO	1.57291	0.0102545	YES	2.10877	0.00289804	YES	1.18771	0.0771519	NO	Putative dihydrouridine synthase; Hap43-induced gene; rat catheter biofilm induced; Spider biofilm induced
C2_10070W		-0.0583561	0.979207	NO	1.96611	0.0700918	NO	3.56425	0.00657643	YES	1.53978	0.129018	NO	Predicted dehydrogenase; transcript upregulated in an RHE model of oral candidiasis; virulence-group-correlated expression; Spider biofilm repressed
C3_00760W	ERG4	-0.660501	0.0554683	NO	0.37053	0.157299	NO	0.0144632	0.95542	NO	-1.01657	0.0177815	YES	Protein similar to sterol C-24 reductase; shows Mob2p-dependent hyphal regulation; fluconazole-induced; caspofungin repressed; rat catheter biofilm repressed
C3_00880W	KGD1	0.193026	0.480294	NO	1.6972	0.00396386	YES	1.43265	0.00103526	YES	-0.0715249	0.72316	NO	Putative 2-oxoglutarate dehydrogenase; regulated by Efg1 under yeast but not hyphal growth conditions; transcript induced in an RHE model of oral candidiasis; stationary phase enriched protein; Hap43-repressed; rat catheter biofilm induced
C3_01930W	PXP2	1.60755	0.0437764	YES	1.24638	0.00795046	YES	0.30921	0.275214	NO	0.670376	0.0828277	NO	Putative acyl-CoA oxidase; enzyme of fatty acid beta-oxidation; induced during macrophage infection; opaque specific transcript; putative peroxisome targeting signal; Spider biofilm induced
C3_02950C	MET13	0.120013	0.596122	NO	1.18191	0.00432369	YES	1.09395	0.00156798	YES	0.032054	0.872655	NO	Putative methionine biosynthesis protein; ketoconazole-induced; amphotericin B repressed; Spider biofilm repressed
C3_03420C	NDE1	-0.171292	0.749249	NO	0.72058	0.00483425	NO	1.20264	0.00411278	YES	0.310764	0.324629	NO	Putative NADH dehydrogenase; may act alternatively to complex I in respiration; caspofungin repressed; rat catheter biofilm induced; Spider biofilm repressed
C3_03570C		0.431272	0.582306	NO	1.4786	0.0196559	YES	2.40038	0.00367608	YES	1.35306	0.0669352	NO	Has domain(s) with predicted oxidoreductase activity and role in oxidation-reduction process
C3_06450W	GLG2	-0.0515012	0.840708	NO	0.432232	0.0674365	NO	1.78428	0.000414	YES	1.30055	0.0171748	YES	Putative self-glucosylating initiator of glycogen synthesis; expression regulated upon white-opaque switch; hypha-induced; Spider biofilm induced
C3_06590W	LYS9	-0.397975	0.104952	NO	0.155775	0.477945	NO	1.36067	0.000705	YES	0.806922	0.0311613	NO	Saccharopine dehydrogenase; lysine biosynthesis; soluble protein in hyphae; amphotericin B repressed; Gcn4-regulated; colony morphology-related gene regulation by Ssn6; protein present in exponential and stationary growth phase yeast
C3_06700C		0.0409226	0.958444	NO	0.633286	0.0103511	NO	1.26578	0.00438778	YES	0.673417	0.0668154	NO	Putative mitochondrial protein with a predicted role in respiratory growth; fluconazole-induced; ketoconazole-repressed; mutants display a strong defect in flow model biofilm formation; Spider biofilm induced
C3_07640C	FUM12	0.474856	0.0707631	NO	1.87406	0.00518435	YES	1.38668	0.00411278	YES	-0.0125275	0.973798	NO	Putative fumarate hydratase; enzyme of citric acid cycle; fluconazole, Efg1 repressed; induced in high iron; protein present in exponential and stationary growth phase
C4_00140C	HIS4	-0.0897317	0.79852	NO	0.852997	0.00445373	NO	1.20584	0.000705	YES	0.263116	0.290643	NO	Multifunctional enzyme that catalyzes three steps of histidine biosynthesis, with phosphoribosyl-AMP cyclohydrolase, phosphoribosyl-ATP diphosphatase, and histidinol dehydrogenase activities; required for wild-type adhesion to human calls
C4_01530C	ERG251	-0.209555	0.50116	NO	1.15629	0.0194491	YES	0.81785	0.0397541	NO	-0.547993	0.0638765	NO	C-4 sterol methyl oxidase; role in ergosterol biosynthesis; Hap43-induced; ketoconazole-induced; amphotericin B, caspofungin repressed; possibly essential gene, disruptants not obtained by UAU1 method; Spider biofilm repressed
C4_01900C	MDH1-1	-0.0230128	0.896721	NO	0.810647	0.0181393	NO	1.00401	0.00558062	YES	0.170353	0.188357	NO	Predicted malate dehydrogenase precursor; macrophage-induced transcript; protein present in exponential and stationary growth phase yeast cultures; Spider biofilm repressed
C4_02230C		0.00416062	0.987735	NO	0.70494	0.0507938	NO	1.54702	0.000414	YES	0.846241	0.0443805	NO	Catechol 1,2-dioxygenase (1,2-CTD), involved in degradation of aromatic compounds; Spider biofilm induced
C4_03340C		0.692133	0.0723101	NO	2.24685	0.00800023	YES	3.71901	0.000592	YES	2.16429	0.0171748	YES	Protein with homology to NADH dehydrogenase; regulated by Sef1p-, Sfu1p-, and Hap43p
C4_04720W		-0.992023	0.086848	NO	-0.554767	0.320444	NO	-1.02245	0.0634718	NO	-1.4597	0.0285229	YES	Ortholog(s) have methylenetetrahydrofolate dehydrogenase (NAD+) activity, role in folic acid-containing compound biosynthetic process, one-carbon metabolic process, purine nucleobase biosynthetic process and cytosol localization
C4_05780C	CFL2	2.57397	0.0126188	YES	2.1207	0.00396386	YES	0.114763	0.613093	NO	0.568041	0.0579563	NO	Oxidoreductase; iron utilization; Sfu1/Sef1/Hap43/Nrg1/Tup1/Rim101 regulated; alkaline/low iron/fluphenazine/ciclopirox olamine, flucytosine, fluconazole, Spider/flow model/rat catheter biofilm induced; caspofungin/amphotericin B repressed
C4_06380W	SOU2	2.1241	0.108682	NO	1.73126	0.0150908	YES	-0.0762488	0.774735	NO	0.316593	0.764227	NO	Protein similar to Sou1; not required for utilization of L-sorbose; Spider biofilm induced
C4_06760W	GUT2	0.252845	0.642712	NO	1.2078	0.00432369	YES	1.24627	0.00409343	YES	0.291317	0.406848	NO	Glycerol-3-phosphate dehydrogenase; Plc1p-regulated; rat catheter biofilm induced; Spider biofilm induced
C4_06780C	OYE32	-0.402237	0.278708	NO	0.0570415	0.815805	NO	-0.814169	0.00879193	NO	-1.27345	0.0208881	YES	NAD(P)H oxidoreductase family protein; induced by nitric oxide, amphotericin B, oxidative stress via Cap1; upregulation associated with MDR1 overexpression or benomyl treatment; macrophage-downregulated protein; Spider biofilm induced
C5_00450C	IFG3	0.118049	0.451401	NO	0.981435	0.00519445	NO	1.09433	0.000762	YES	0.230947	0.204489	NO	Putative D-amino acid oxidase; Spider biofilm induced
C5_00590W	PET9	0.346796	0.454303	NO	1.49627	0.00514739	YES	2.01528	0.00178452	YES	0.865808	0.0422051	NO	Mitochondrial ADP/ATP carrier protein involved in ATP biosynthesis; possible lipid raft component; 3 predicted transmembrane helices; flucytosine induced; ketoconazole-induced; downregulated by Efg1p
C5_00660C	ERG11	-0.493788	0.10262	NO	-0.186838	0.46425	NO	-0.943063	0.00339928	NO	-1.25001	0.0208056	YES	Lanosterol 14-alpha-demethylase; cytochrome P450 family; role in ergosterol biosynthesis; target of azole antifungals; may contribute to drug resistance; azole or flow model biofilm induced; drug treated biofilm induced; hypoxia regulated
C5_00850C		0.881807	0.0641389	NO	1.58854	0.00795068	YES	0.812033	0.0240268	NO	0.105302	0.754076	NO	Ortholog(s) have role in aerobic respiration and mitochondrial intermembrane space, nucleus localization
C5_01130W	CYC3	0.0898833	0.876233	NO	0.803344	0.00504354	NO	1.33771	0.0026339	YES	0.624249	0.0955108	NO	Mitochondrial cytochrome c heme lyase; antigenic cell-wall protein; filament induced; induced on polystyrene adherence, interaction with macrophage; N-glycosylation, 2 heme-binding motifs; rat catheter, Spider biofilm induced
C5_01360W	CFL4	1.33144	0.0946816	NO	2.6067	0.00396386	YES	2.48181	0.00230098	YES	1.20656	0.0266015	YES	C-terminus similar to ferric reductases; induced in low iron; Sfu1-repressed; ciclopirox olamine induced; colony morphology-related gene regulation by Ssn6; Hap43-repressed; Sef1-regulated
C5_01380W	CFL5	0.125551	0.589263	NO	1.90587	0.0105926	YES	1.78032	0.00865077	YES	0	1	NO	Ferric reductase; induced in low iron; ciclopirox olamine, flucytosine induced; amphotericin B, Sfu1 repressed; Tbf1, Hap43 induced
C5_02590C		0.0480313	0.628643	NO	1.11043	0.0558885	NO	2.42366	0.00180481	YES	1.36126	0.0225047	YES	Putative mitochondrial membrane protein; ortholog of S. cerevisiae Sls1; coordinates expression of mitochondrially-encoded genes; Hap43-induced
C5_02600W	PUT1	0.241536	0.567256	NO	1.14534	0.0149861	YES	1.29713	0.00683717	YES	0.393326	0.235619	NO	Putative proline oxidase; alkaline upregulated by Rim101; flow model biofilm induced; Spider biofilm induced
C5_03770C		0.531269	0.261687	NO	1.90256	0.0432709	YES	2.72443	0.0046498	YES	1.35313	0.0784655	NO	Protein similar to Candida boidinii formate dehydrogenase; virulence-group-correlated expression; Hap43-repressed; Spider biofilm repressed
C5_04120C		-0.285601	0.287664	NO	0.583223	0.0131327	NO	1.34879	0.000514	YES	0.479965	0.0784578	NO	Putative inositol oxygenase; mutation confers hypersensitivity to toxic ergosterol analog; Spider biofilm induced
C5_04530W		0.138616	0.828833	NO	0.48612	0.173818	NO	1.08271	0.0256184	YES	0.735204	0.0971955	NO	Putative mitochondrial ribosomal protein of the small subunit; mutation confers hypersensitivity to 5-fluorocytosine (5-FC), 5-fluorouracil (5-FU), and tubercidin (7-deazaadenosine)
C6_00470C	FET99	0.877857	0.095341	NO	1.00098	0.00903643	YES	1.04934	0.0116091	YES	0.926219	0.0216106	NO	Multicopper oxidase family protein; similar to S. cerevisiae Fet3; does not complement S. cerevisiae fet3 mutant growth under low-iron; iron-repressed; regulated by Tup1, Rim101; flow model biofilm induced; Spider biofilm repressed
C6_00480C	FET31	2.40137	0.0126188	YES	2.25813	0.00432369	YES	0.510288	0.11023	NO	0.653528	0.0235856	NO	Putative multicopper oxidase; ketoconazole/caspofungin/amphotericin B repressed; Sef1/Sfu1/Hap43 regulated; reports differ if functional homolog of ScFet3; rat catheter and Spider biofilm induced
C6_00920W		0.198074	0.524231	NO	1.14139	0.0222396	YES	1.86601	0.00287417	YES	0.922692	0.0296032	NO	Putative mitochondrial intermembrane space protein; colony morphology-related gene regulation by Ssn6; regulated by Sef1, Sfu1, and Hap43; Spider biofilm repressed; rat catheter biofilm induced
C6_01410C	OYE2	-0.0597214	0.837739	NO	0.109276	0.374928	NO	-0.856967	0.00179053	NO	-1.02596	0.0177815	YES	Putative NAPDH dehydrogenase; induced by nitric oxide; Spider biofilm induced
C6_01510W	OYE23	0.215196	0.780713	NO	0.137655	0.725844	NO	-1.70279	0.00552354	YES	-1.62524	0.0404036	YES	Putative NAPDH dehydrogenase; induced by nitric oxide, benomyl; oxidative stress-induced via Cap1; Hap43p-repressed; rat catheter biofilm induced
C6_02500C	GCV1	-0.516996	0.190432	NO	-0.886119	0.018067	NO	-1.67397	0.00222818	YES	-1.30485	0.018252	YES	Putative T subunit of glycine decarboxylase; transcript negatively regulated by Sfu1; Spider biofilm repressed
C6_02890C	HPD1	1.15611	0.0340848	YES	1.17625	0.0297443	YES	1.13001	0.00359952	YES	1.10987	0.0540636	NO	3-hydroxypropionate dehydrogenase; involved in degradation of toxic propionyl-CoA; rat catheter and Spider biofilm induced
C6_03480W	YMX6	0.475324	0.214647	NO	1.39538	0.0110115	YES	1.20753	0.0108838	YES	0.287474	0.288682	NO	Putative NADH dehydrogenase; macrophage-downregulated gene; induced by nitric oxide; rat catheter biofilm induced
C7_00110W	SOD3	-0.0145158	0.942353	NO	0.423424	0.0915194	NO	1.33578	0.000679	YES	0.897845	0.0216319	NO	Cytosolic manganese-containing superoxide dismutase; protects against oxidative stress; repressed by ciclopirox olamine, induced during stationary phase when SOD1 expression is low; Hap43-repressed; Spider and flow model biofilm induced
C7_00430W		-0.661714	0.137429	NO	0.750456	0.0463668	NO	1.35774	0.00109211	YES	-0.0544334	0.92269	NO	Putative ferric reductase; induced by Mac1 under copper starvation; Plc1-regulated; Rim101-repressed
C7_01170C		-1.97831	0.103843	NO	-0.178147	0.62236	NO	2.0984	0.000766	YES	0.298239	0.742524	NO	Putative oxidoreductase; mutation confers hypersensitivity to toxic ergosterol analog; rat catheter and Spider biofilm induced
C7_02010C		0.904946	0.146917	NO	2.5291	0.00396386	YES	2.62726	0.000948	YES	1.0031	0.0435899	YES	Predicted aldehyde dehydrogenase [NAD(P)+]; Spider biofilm induced
C7_02810W	PRX1	-1.46565	0.0114282	YES	0.452871	0.25519	NO	0.289399	0.258871	NO	-1.62913	0.018375	YES	Thioredoxin peroxidase; transcriptionally induced by interaction with macrophage; fluconazole induced; Fkh2p-downregulated; caspofungin repressed; protein present in exponential and stationary growth phase yeast cultures
C7_02840C	ERG5	-0.642195	0.046436	NO	0.928909	0.0437076	NO	0.492671	0.14081	NO	-1.07843	0.018252	YES	Putative C-22 sterol desaturase; fungal C-22 sterol desaturases are cytochrome P450 enzymes of ergosterol biosynthesis, catalyze formation of the C-22(23) double bond in the sterol side chain; transposon mutation affects filamentous growth
C7_03350C		0.418423	0.0743562	NO	1.0757	0.0308673	YES	-0.379284	0.162295	NO	-1.03657	0.0309933	YES	Putative aldose reductase; protein level decreases in stationary phase cultures; Spider biofilm repressed
C7_03880C		0.282883	0.589047	NO	1.07481	0.037479	YES	2.26029	0.00360209	YES	1.46837	0.0210426	YES	Protein required for virulence in reconstituted human epithelium (RHE) model of ex vivo infection; decreased transcription is observed upon fluphenazine treatment; induced upon adherence to polystyrene
C7_03930C	MAM33	0.0469619	0.909825	NO	-0.00661817	0.99846	NO	1.03969	0.0138994	YES	1.09327	0.0209022	YES	Putative mitochondrial acidic matrix protein; regulated by Ssn6p; protein present in exponential and stationary growth phase yeast cultures
CR_00080W	MIS12	0.123855	0.885771	NO	1.6947	0.00432369	YES	2.52862	0.000815	YES	0.957774	0.109685	NO	Mitochondrial C1-tetrahydrofolate synthase precursor
CR_00080W	MIS12	0.123855	0.885771	NO	1.6947	0.00432369	YES	2.52862	0.000815	YES	0.957774	0.109685	NO	Mitochondrial C1-tetrahydrofolate synthase precursor
CR_00150C	POT1	1.15714	0.069912	NO	1.04034	0.023346	YES	-0.0348278	0.856197	NO	0.0819749	0.885293	NO	Putative peroxisomal 3-oxoacyl CoA thiolase; transcript regulated by Nrg1 and Mig1; farnesol regulated; Hap43-repressed
CR_00380W		0.141689	0.558562	NO	1.2347	0.010306	YES	1.58723	0.00334278	YES	0.494218	0.0285229	NO	Protein with NADPH oxidoreductase containing flavin mononucleotide (FMN) domain; induced by nitric oxide
CR_02360W	IDP2	0.236458	0.60611	NO	1.25094	0.0264574	YES	2.0648	0.00318089	YES	1.05032	0.0485606	YES	Isocitrate dehydrogenase; white-opaque switch regulated; morphology-regulation by Ssn6; protein in exponential and stationary phase yeast; Hap43-repressed; Spider biofilm repressed by Bcr1, Tec1, Ndt80, Rob1, Brg1; Spider biofilm induced
CR_02370W	ERG25	0.33792	0.429834	NO	1.93008	0.0129133	YES	1.05884	0.0238586	YES	-0.53332	0.276743	NO	Putative C-4 methyl sterol oxidase; C4-demethylation of ergosterol biosynthesis intermediates, based on similarity to S. cerevisiae Erg25; fluconazole-induced; induced in azole-resistant strain; rat catheter and Spider biofilm induced
CR_03500W	CIT1	0.584115	0.0927325	NO	1.43271	0.0146377	YES	0.539926	0.117794	NO	-0.308669	0.270886	NO	Citrate synthase; induced by phagocytosis; induced in high iron; Hog1-repressed; Efg1-regulated under yeast, not hyphal growth conditions; present in exponential and stationary phase; Spider biofilm repressed; rat catheter biofilm induced
CR_04500C		-0.10536	0.783844	NO	1.86021	0.0135887	YES	1.99214	0.00402881	YES	0.0265675	0.969571	NO	Has domain(s) with predicted oxidoreductase activity, acting on paired donors, with incorporation or reduction of molecular oxygen, 2-oxoglutarate as one donor, and incorporation of one atom each of oxygen into both donors activity
CR_05170C	FDH1	-0.0602285	0.837739	NO	0.0963351	0.873669	NO	1.46508	0.0036485	YES	1.30851	0.0583377	NO	Formate dehydrogenase; oxidizes formate to CO2; Mig1 regulated; induced by macrophages; fluconazole-repressed; repressed by Efg1 in yeast, not hyphal conditions; stationary phase enriched; rat catheter and Spider biofilm induced
CR_05570C	RNR3	-0.0146437	1	NO	1.25825	0.0175118	YES	2.06388	0.00257287	YES	0.790986	0.130147	NO	Putative ribonucleotide reductase large subunit; transcript induced in low iron; rat catheter and Spider biofilm induced
CR_05790C	ACO2	-0.33465	0.464298	NO	0.118316	0.683129	NO	1.97286	0.000802	YES	1.51989	0.025433	YES	Putative aconitate hydratase 2; induced in high iron; regulated by Gcn4; repressed by amino acid starvation (3-AT); protein levels decrease in stationary phase yeast; flow model and Spider biofilm repressed
CR_06760C	LSC2	0.099811	0.756212	NO	0.636594	0.00591964	NO	1.03913	0.00375609	YES	0.502351	0.0259836	NO	Putative succinate-CoA ligase beta subunit; regulated by Mig1, Tup1; induced in high iron; protein present in exponential and stationary growth phase yeast cells; Spider biofilm repressed
CR_07010W	MIS11	-0.220362	0.271678	NO	-0.305057	0.375627	NO	-1.36651	0.00740921	YES	-1.28181	0.0171748	YES	Predicted mitochondrial C1-tetrahydrofolate synthase precursor; putative protein of glycine catabolism; repressed by Efg1; fluconazole-induced; stationary phase enriched protein; rat catheter and Spider biofilm repressed
CR_07170W		0.613132	0.104887	NO	1.72513	0.0149861	YES	2.02043	0.00474066	YES	0.908429	0.0343063	NO	Possible dehydrogenase; flow model biofilm induced; rat catheter biofilm induced; Spider biofilm induced
CR_07420W	KGD2	0.427987	0.348383	NO	1.57134	0.00413143	YES	1.47457	0.00257287	YES	0.331213	0.25418	NO	Putative dihydrolipoamide S-succinyltransferase; induced in high iron; Hap43-repressed; Spider biofilm repressed
CR_07790C	YHB1	0.345463	0.305512	NO	1.22491	0.0131327	YES	1.13816	0.00791061	YES	0.258711	0.370155	NO	Nitric oxide dioxygenase; acts in nitric oxide scavenging/detoxification; role in virulence in mouse; transcript activated by NO, macrophage interaction; Hap43, hypha repressed; mRNA binds She3
CR_08310C		-0.775281	0.0579363	NO	1.08174	0.0632271	NO	1.12027	0.0460156	YES	-0.736753	0.0210404	NO	S. pombe ortholog SPBC460.04c is a predicted sulfonate/alpha-ketoglutare dioxygenase; induced by nitric oxide; Spider biofilm induced
CR_09110C		-0.119053	0.724203	NO	0.440397	0.0649085	NO	1.79427	0.00113464	YES	1.23482	0.0171748	YES	Putative oxidoreductase; similar to S. cerevisiae Pga3p; possible Kex2p substrate
Data are expressed in log2FC. Changes are significanct if p<0.05 ands log2FC>1.
Significant and large up- or down-regulations are color coded. Ergosterol biosynthetic genes are marked.
Genes selected for further analysis.

## Sheet: Ribosomal proteins
large ribosomal subunit (15934) 42 genes
GENE ID	Gene name	KO.vs.WT.	p (corrected)	Significance	KO.t.vs.WT.t.	p (corrected)	Significance	KO.t.vs.KO.	p (corrected)	Significance	WT.t.vs.WT.	p (corrected)	Significance	Feature
C1_00180W	RPL16A	-0.109142	0.41633	NO	-1.22231	0.00472989	YES	-1.93752	0.000353	YES	-0.824352	0.0182321	NO	Ribosomal protein; transposon mutation affects filamentous growth; repressed upon phagocytosis by murine macrophages; Hap43-induced; Spider biofilm repressed
C1_02330C		-0.163282	0.553878	NO	-1.39796	0.00432369	YES	-2.07119	0.000278	YES	-0.836512	0.0285229	NO	Ribosomal 60S subunit protein; Spider biofilm repressed
C1_02460W	RPL10	0.055987	0.766409	NO	-0.894716	0.0108876	NO	-1.53199	0.000802	YES	-0.581286	0.036621	NO	Ribosomal protein L10; intron in 5'-UTR; downregulated upon phagocytosis by murine macrophage; transcription regulated by yeast-hypha switch; Spider biofilm repressed
C1_03020C	RPL13	-0.0453971	0.784718	NO	-1.3169	0.00472989	YES	-2.12893	0.000264	YES	-0.857428	0.0208056	NO	Putative ribosomal subunit; antigenic during murine infection; downregulated upon phagocytosis by murine macrophage; Spider biofilm repressed
C1_03110W	RPL6	-0.133322	0.442602	NO	-1.1888	0.00445373	YES	-1.92383	0.000299	YES	-0.868355	0.0182321	NO	Ortholog of S. cerevisiae ribosomal subunit, Rpl6B; transposon mutation affects filamentous growth; translation-related genes are downregulated upon phagocytosis by murine macrophage; Hap43-induced; Spider biofilm repressed
C1_05720W		-0.0951697	0.585686	NO	-1.29111	0.00540554	YES	-1.8692	0.000702	YES	-0.673264	0.0210426	NO	60S ribosomal protein L7; snoRNA snR39b encoded within the 2nd intron
C1_06470W		0.0321646	0.906371	NO	-1.08029	0.00445373	YES	-1.73127	0.000294	YES	-0.618814	0.0336736	NO	Ortholog of S. cerevisiae Rpl39; a component of the 60S ribosomal subunit; Hap43-induced; Spider biofilm repressed
C1_06890C		-0.0249913	0.965294	NO	-1.2794	0.00445373	YES	-2.10988	0.000278	YES	-0.855468	0.036463	NO	Ribosomal 60S subunit protein; Spider biofilm repressed
C1_10390C	RPL42	-0.104388	0.654209	NO	-1.39607	0.00432369	YES	-2.13654	0.000264	YES	-0.844853	0.0216319	NO	Putative 60S ribosomal subunit protein; colony morphology-related gene regulation by Ssn6; Spider biofilm repressed
C1_11040W	RPL29	0.114873	0.801142	NO	-1.1897	0.00432369	YES	-2.17512	0.000264	YES	-0.870552	0.0499514	NO	Ribosomal protein L29; induced upon germ tube formation; colony morphology-related gene regulation by Ssn6; intron in 5'-UTR; Spider biofilm repressed
C1_11060C	RPL2	-0.170573	0.329213	NO	-1.37963	0.00628227	YES	-2.07345	0.000679	YES	-0.864389	0.0209022	NO	Putative 60S ribosomal protein L2; Hap43-induced gene; repressed in infected rabbit kidney in SC5314, but not NGY152, strain background; Spider biofilm repressed
C1_11360W	RPL37B	-0.0998345	0.49877	NO	-1.31748	0.00540554	YES	-2.03032	0.000367	YES	-0.81268	0.0216319	NO	Ribosomal protein L37; Hap43-induced; Spider biofilm repressed
C1_12390C	RPL27A	-0.106678	0.580811	NO	-1.34884	0.00457344	YES	-1.98781	0.000276	YES	-0.74564	0.0305462	NO	Ribosomal protein L27; Spider biofilm repressed
C1_13050W	RPL14	-0.106323	0.553576	NO	-1.20947	0.00445373	YES	-1.97868	0.000264	YES	-0.875536	0.0203773	NO	Ribosomal protein L14; promoter bound directly by Tbf1p; Hap43p-induced gene
C1_14110C	RPL4B	-0.276847	0.142315	NO	-1.04319	0.0068487	YES	-1.40831	0.001615	YES	-0.641963	0.0171748	NO	Ribosomal protein 4B; repressed upon phagocytosis by murine macrophage; Spider biofilm repressed
C2_00210W	RPL38	-0.0588378	0.9044	NO	-1.37385	0.00396386	YES	-2.1558	0.000264	YES	-0.840792	0.0445929	NO	60S ribosomal ribosomal protein subunit; genes encoding cytoplasmic ribosomal subunits, translation factors, tRNA synthetases are downregulated upon phagocytosis by murine macrophage
C2_03810C	RPL21A	-0.140791	0.451401	NO	-1.50932	0.00472989	YES	-2.18556	0.000313	YES	-0.817022	0.0297379	NO	Putative ribosomal protein; repressed upon phagocytosis by murine macrophage; Spider biofilm repressed
C2_03960W	RPL39	-0.0258041	0.936854	NO	-1.30976	0.00445373	YES	-2.07917	0.000264	YES	-0.79521	0.0293052	NO	Ribosomal protein L39; transcript induced upon germ tube formation; colony morphology-related gene regulation by Ssn6; Hap43-induced
C2_04600C	RPL17B	-0.0521151	0.848492	NO	-1.17173	0.00432369	YES	-1.74802	0.000317	YES	-0.628407	0.0311613	NO	Ribosomal protein L17; mutation confers hypersensitivity to 5-FU, tubercidin; repressed upon phagocytosis by macrophage; Hap43-induced; Spider biofilm repressed
C2_05410W		-0.0944846	0.599215	NO	-1.14462	0.00445373	YES	-1.71902	0.000264	YES	-0.668878	0.0268086	NO	Ribosomal 60S subunit protein L31B; Spider biofilm repressed
C2_05710C		-0.169186	0.331475	NO	-1.39446	0.00518435	YES	-2.0093	0.000316	YES	-0.784028	0.0310723	NO	Ribosomal 60S subunit protein; Spider biofilm repressed
C2_06810C	RPL11	0.0123199	0.972691	NO	-0.994804	0.00591964	NO	-1.91141	0.000264	YES	-0.90429	0.0209059	NO	Ribosomal protein; repressed by phagocytosis; colony morphology-related gene regulation by Ssn6; Hap43-induced; Spider biofilm repressed
C2_09430W	RPL3	-0.405265	0.0638879	NO	-1.48832	0.0071655	YES	-1.95657	0.00113745	YES	-0.873522	0.0208056	NO	Ribosomal protein, large subunit; induced by ciclopirox olamine treatment; genes encoding cytoplasmic ribosomal subunits are downregulated upon phagocytosis by murine macrophages; Hap43-induced gene; Spider biofilm repressed
C3_02110W	RPL12	-0.0590634	0.7231	NO	-1.17842	0.00503699	YES	-1.87599	0.000299	YES	-0.756631	0.0225047	NO	Ribosomal protein L12, 60S ribosomal subunit; downregulated by human whole blood or polymorphonuclear cells; genes encoding cytoplasmic ribosomal subunits are downregulated upon phagocytosis by macrophage; Tbf1p-activated; Hap43p-induced
C3_02470C	RPL9B	-0.18513	0.399206	NO	-1.36683	0.00445373	YES	-2.16243	0.000282	YES	-0.980728	0.0208056	NO	Ribosomal protein L9; repressed upon phagocytosis by murine macrophages; repressed by nitric oxide; protein levels decrease in stationary phase; Hap43-induced; Spider biofilm repressed
C3_04500C	RPL19A	0.00346095	1	NO	-0.972671	0.00445373	NO	-1.55183	0.000316	YES	-0.575701	0.0216319	NO	Ribosomal protein L19; repressed upon phagocytosis by murine macrophages; Hap43-induced gene; Spider biofilm repressed
C3_04960W	RPL35	0.0163304	0.960753	NO	-1.28127	0.00472989	YES	-1.92555	0.000316	YES	-0.627952	0.0400534	NO	Ribosomal protein; downregulation correlates with clinical development of fluconazole resistance; colony morphology-related gene regulation by Ssn6; Hap43-induced; Spider biofilm repressed
C3_05100C	RPL18	-0.0529884	0.823666	NO	-1.36145	0.00472989	YES	-2.09486	0.00047	YES	-0.786402	0.021183	NO	Predicted ribosomal protein; Plc1p-regulated, Tbf1-activated; repressed upon phagocytosis by murine macrophage; Hap43p-induced; Spider biofilm repressed
C3_05240C	RPL8B	-0.073748	0.683912	NO	-1.61104	0.00721347	YES	-2.35234	0.000955	YES	-0.815046	0.022081	NO	Predicted ribosomal protein; regulated upon yeast-hypha switch; repressed upon phagocytosis by murine macrophage; Spider biofilm repressed
C4_01050C	RPL40B	0.035149	0.91988	NO	-1.18777	0.00432369	YES	-1.94882	0.000316	YES	-0.7259	0.0305462	NO	Protein with similarity to the ribosomal protein portion of S. cerevisiae Rpl40Bp; colony morphology-related gene regulation by Ssn6; positively regulated by Tbf1; Spider biofilm repressed
C4_01520C	RPL20B	-0.0889063	0.719546	NO	-1.29884	0.00396386	YES	-1.91706	0.000264	YES	-0.707129	0.026243	NO	Ribosomal protein L20; repressed upon phagocytosis by murine macrophage; alternatively spliced intron in 5' UTR; Hap43-induced; Spider biofilm repressed
C4_04390W		-0.147954	0.560034	NO	-1.69082	0.00432369	YES	-2.50918	0.000264	YES	-0.966324	0.0210426	NO	Ribosomal 60S subunit protein L22B; Spider biofilm repressed
C4_04890C	RPL24A	-0.0399634	0.848492	NO	-1.37632	0.00472989	YES	-2.17312	0.000264	YES	-0.836766	0.0243484	NO	Predicted ribosomal protein; downregulated upon phagocytosis by murine macrophage; intron in 5'-UTR; Hap43-induced; Spider biofilm repressed
C4_04900W	RPL30	-0.180259	0.602093	NO	-0.99587	0.00432369	NO	-1.59373	0.000604	YES	-0.778118	0.0348432	NO	Ribosomal 60S subunit protein; pre-rRNA processing; pre-mRNA alternatively spliced to productive/unproductive transcripts; temp-regulated splicing; colony morphology-related regulation by Ssn6, Tup1, Nrg1 regulated; Spider biofilm repressed
C5_04590C	RPL43A	-0.0226682	0.954172	NO	-1.26825	0.00432369	YES	-1.94889	0.000264	YES	-0.703311	0.034474	NO	Putative ribosomal protein, large subunit; repressed by human whole blood or PMNs; colony morphology-related gene regulation by Ssn6; Spider biofilm repressed
C6_01700W	RPL32	-0.149907	0.483524	NO	-1.37044	0.00432369	YES	-2.01671	0.000264	YES	-0.796178	0.0225047	NO	Component of the large (60S) ribosomal subunit; Spider biofilm repressed
C6_01970C	RPL25	0.0243616	0.946764	NO	-1.11043	0.00432369	YES	-1.91664	0.000294	YES	-0.781852	0.0220989	NO	Putative rRNA-binding ribosomal protein component of the 60S ribosomal subunit; Hap43-induced; colony morphology-related gene regulation by Ssn6
C6_02070C	RPL23A	-0.0493409	0.879472	NO	-1.27656	0.00396386	YES	-1.93887	0.000264	YES	-0.711648	0.039366	NO	Ribosomal protein; downregulated upon phagocytosis by murine macrophage; Hap43-induced; sumoylation target; Spider biofilm repressed
C6_02240C	RPL10A	-0.161388	0.359049	NO	-1.34942	0.00445373	YES	-1.98768	0.000317	YES	-0.799648	0.0208056	NO	Predicted ribosomal protein; downregulated upon phagocytosis by murine macrophages; Hap43-induced; Spider biofilm repressed
C7_01790C	RPL5	-0.325873	0.147699	NO	-1.57767	0.00472989	YES	-2.25187	0.000625	YES	-1.00008	0.0171748	YES	Ribosomal protein; repressed upon phagocytosis by murine macrophages; Hap43-induced; Spider biofilm repressed
CR_03030C	RPL28	-0.128568	0.293394	NO	-1.39759	0.00556394	YES	-2.06923	0.000436	YES	-0.800205	0.021649	NO	Putative ribosomal protein; Plc1-regulated; downregulated upon phagocytosis by murine macrophage; Spider biofilm repressed
CR_04100C	RPL15A	-0.132624	0.336176	NO	-1.34253	0.00913797	YES	-2.07154	0.0012675	YES	-0.861633	0.0171748	NO	Putative ribosomal protein; repressed upon phagocytosis by murine macrophage; positively regulated by Tbf1; Spider biofilm repressed
small ribosomal subunit (15935) 33 genes
GENE ID	Gene name	KO.vs.WT.	p (corrected)	Significance	KO.t.vs.WT.t.	p (corrected)	Significance	KO.t.vs.KO.	p (corrected)	Significance	WT.t.vs.WT.	p (corrected)	Significance	Feature
C1_01370C	RPS21B	0.0436987	0.892726	NO	-1.36214	0.00445373	YES	-2.18521	0.000264	YES	-0.779365	0.0348432	NO	Ribosomal protein S21; regulated by Nrg1, Tup1; colony morphology-related gene regulation by Ssn6; positively regulated by Tbf1, Hap43; Spider biofilm repressed
C1_01480C	RPS21	-0.213656	0.299215	NO	-1.27336	0.00472989	YES	-1.77974	0.000682	YES	-0.720038	0.0208056	NO	Protein component of the small (40S) subunit; repressed upon phagocytosis by murine macrophage; positively regulated by Tbf1; Spider biofilm repressed
C1_01640W	RPS42	-0.0961406	0.530999	NO	-1.38635	0.00544895	YES	-2.08416	0.000625	YES	-0.793947	0.0194123	NO	Predicted ribosomal protein S4, component of the small ribosomal subunit; has paralog RPS41
C1_03030W	RPS16A	-0.0732505	0.59416	NO	-1.23137	0.00432369	YES	-1.95178	0.000264	YES	-0.793665	0.0171748	NO	Putative 40S ribosomal subunit; macrophage/pseudohyphal-induced after 16 h; Spider biofilm repressed
C1_03090W	RPS1	-0.133007	0.471784	NO	-1.32539	0.00413143	YES	-1.9215	0.000264	YES	-0.729115	0.0208056	NO	Putative ribosomal protein 10 of the 40S subunit; elicits host antibody response during infection; transcript induced during active growth; Spider biofilm repressed
C1_03620C		-0.149931	0.63106	NO	-1.50744	0.00445373	YES	-2.11116	0.000625	YES	-0.753658	0.0372858	NO	Ortholog of S. cerevisiae Rps22Ap and Rps22Bp; gene contains 5' UTR intron
C1_06450C	RPS14B	-0.0964406	0.391944	NO	-1.24858	0.00685681	YES	-1.98742	0.000501	YES	-0.835283	0.0208056	NO	Putative ribosomal protein; repressed upon phagocytosis by murine macrophage; transcript positively regulated by Tbf1; Spider biofilm repressed
C1_06460C	RPS22A	-0.276018	0.291874	NO	-1.31639	0.00413143	YES	-1.95344	0.000264	YES	-0.913062	0.0209022	NO	Predicted ribosomal protein; repressed upon phagocytosis by murine macrophage; Spider biofilm repressed
C1_06580W	RPS23A	-0.131701	0.442859	NO	-1.35626	0.0110115	YES	-1.96403	0.00123151	YES	-0.739477	0.0391082	NO	Putative ribosomal protein; repressed upon phagocytosis by murine macrophage; Spider biofilm repressed
C1_10870W	RPS17B	-0.0915537	0.513285	NO	-1.44357	0.00472989	YES	-2.13582	0.000414	YES	-0.783803	0.0208881	NO	Ribosomal protein 17B; downregulated upon phagocytosis by murine macrophages; Hap43-induced; Spider biofilm repressed
C2_01610C	RPS26A	-0.00626563	0.99829	NO	-1.40922	0.00432369	YES	-2.10221	0.00032	YES	-0.699252	0.0247394	NO	Ribosomal protein; regulated by Nrg1, Tup1; repressed upon phagocytosis by murine macrophage; alternatively spliced intron in 5'-UTR; Spider biofilm repressed
C2_03820C	RPS9B	0.096743	0.604993	NO	-1.27877	0.00445373	YES	-1.74291	0.000414	YES	-0.367396	0.076956	NO	Predicted ribosomal protein; repressed upon phagocytosis by murine macrophage; transcript possibly regulated upon hyphal formation; Spider biofilm repressed
C2_05610C	RPS8A	-0.145471	0.452383	NO	-1.3784	0.00881193	YES	-2.0846	0.00119448	YES	-0.851668	0.0208056	NO	Small 40S ribosomal subunit protein; induced by ciclopirox olamine; repressed upon phagocytosis by murine macrophage; 5'-UTR intron; Hap43-induced; Spider biofilm repressed
C2_10620W	RPS4A	-0.190291	0.232941	NO	-1.42149	0.00556394	YES	-2.12708	0.000568	YES	-0.895877	0.0191995	NO	Predicted ribosomal protein, component of the small ribosomal subunit; repressed upon phagocytosis by murine macrophage; positively regulated by Tbf1; mutant is defective in filamentous growth and sensitive to osmotic stress
C3_00090W	RPS24	0.111296	0.613503	NO	-1.11102	0.00586725	YES	-2.16708	0.000264	YES	-0.944762	0.0241744	NO	Predicted ribosomal protein; hyphal downregulated; repressed upon phagocytosis by murine macrophage; transcriptionally activated by Tbf1; Spider biofilm repressed
C3_01490W	RPS7A	-0.144544	0.458964	NO	-1.17674	0.00504354	YES	-2.01091	0.000264	YES	-0.978719	0.0210426	NO	Ribosomal protein S7; genes encoding cytoplasmic ribosomal subunits, translation factors, and tRNA synthetases are downregulated upon phagocytosis by murine macrophage; Spider biofilm repressed
C3_04670C	RPS15	-0.0531734	0.729711	NO	-1.26398	0.00445373	YES	-2.11853	0.000264	YES	-0.907719	0.018252	NO	Putative ribosomal protein; macrophage/pseudohyphal-induced after 16 h; repressed upon phagocytosis by murine macrophage; Spider biofilm repressed
C3_05200W	RPS19A	-0.0828613	0.580588	NO	-1.41587	0.00950376	YES	-2.22863	0.0010014	YES	-0.895625	0.0203773	NO	Putative ribosomal protein S19; protein level decreases in stationary phase cultures; Spider biofilm repressed
C3_07150C	RPS12	-0.0722249	0.675458	NO	-1.12357	0.00708859	YES	-1.90488	0.000679	YES	-0.853532	0.0181811	NO	Acidic ribosomal protein S12; regulated by Gcn4, activated by Tbf1; repressed by amino acid starvation (3-AT); protein abundance is affected by URA3 expression in CAI-4 strain background; sumoylation target; Spider biofilm repressed
C4_01270W	RPS6A	-0.10641	0.513513	NO	-1.20098	0.00445373	YES	-1.85902	0.000264	YES	-0.76445	0.0210426	NO	Ribosomal protein 6A; localizes to cell surface of yeast cells but not hyphae; repressed upon phagocytosis by murine macrophage; possibly essential; Hap43-induced; Spider biofilm repressed
C4_07180W	UBI3	-0.31028	0.204495	NO	-1.38848	0.00413143	YES	-1.99253	0.000264	YES	-0.914325	0.0193896	NO	Fusion of ubiquitin with the S34 protein of the small ribosomal subunit; mRNA decreases upon heat shock, appears to be degraded; functional homolog of S. cerevisiae RPS31; Hap43-induced; Spider biofilm repressed
C5_01540W		-0.108065	0.626772	NO	-1.28444	0.00432369	YES	-2.10864	0.000264	YES	-0.932264	0.018252	NO	Protein component of the small (40S) ribosomal subunit; Spider biofilm repressed
C5_03070W	RPS5	-0.173462	0.259439	NO	-1.34476	0.00472989	YES	-1.99435	0.000336	YES	-0.823051	0.0208056	NO	Ribosomal protein S5; macrophage/pseudohyphal-induced after 16 h; downregulated upon phagocytosis by murine macrophage; Hap43-induced; Spider biofilm repressed
C5_03540C	RPS25B	-0.0014362	1	NO	-1.21032	0.00432369	YES	-1.99037	0.000264	YES	-0.781489	0.0208056	NO	Ribosomal protein; macrophage/pseudohyphal-induced after 16 h; repressed upon phagocytosis by murine macrophage; transcript positively regulated by Tbf1; 5'-UTR intron; Hap43-induced; Spider biofilm repressed
C6_00650C	RPS13	-0.0400661	0.903483	NO	-0.772778	0.00445373	NO	-1.26358	0.000432	YES	-0.530872	0.0527764	NO	Putative ribosomal protein of the small subunit
C7_00710W	RPS28B	-0.0383609	0.909825	NO	-1.25746	0.00432369	YES	-2.00634	0.000264	YES	-0.787234	0.0312689	NO	Putative ribosomal protein S28B
C7_00960W	RPS18	-0.0511379	0.75889	NO	-1.17518	0.00504354	YES	-1.90315	0.000264	YES	-0.779105	0.023225	NO	Predicted ribosomal protein; repressed upon phagocytosis by murine macrophage; repressed by nitric oxide; Hap43-induced; Spider biofilm repressed
C7_01250W	ASC1	-0.193118	0.269014	NO	-0.929849	0.0130806	NO	-1.71733	0.00126799	YES	-0.980604	0.0171748	NO	40S ribosomal subunit similar to G-beta subunits; glucose or N starvation induced filamentation; required for virulence in mice; snoRNA snR24 encoded in ASC1 intron; repressed in stationary phase; GlcNAc-induced; Spider biofilm repressed
CR_03770C	RPS30	0.134356	0.550427	NO	-1.1421	0.00486632	YES	-1.8227	0.000316	YES	-0.546249	0.0573277	NO	Putative 40S ribosomal protein S30; colony morphology-related gene regulation by Ssn6; rat catheter biofilm repressed
CR_04810W	RPS3	-0.174062	0.43973	NO	-2.03566	0.00565695	YES	-2.74779	0.00101876	YES	-0.886197	0.0208056	NO	Ribosomal protein S3; Hog1, Hap43-induced; grepressed upon phagocytosis by murine macrophage; present in exponential and stationary phase cells; Spider biofilm repressed
CR_07630C	RPS27	-0.101238	0.592833	NO	-1.10575	0.00445373	YES	-1.85469	0.000264	YES	-0.850177	0.0209022	NO	Putative ribosomal protein; repressed upon phagocytosis by murine macrophage; Spider biofilm repressed
CR_08150W	RPS20	-0.324531	0.0755703	NO	-1.4513	0.00457924	YES	-2.09028	0.000525	YES	-0.963509	0.0171748	NO	Putative ribosomal protein; repressed upon phagocytosis by murine macrophage; transcript positively regulated by Tbf1; Spider biofilm repressed
CR_08480C		0.0221827	0.965294	NO	-1.22339	0.00449093	YES	-2.04689	0.000264	YES	-0.801319	0.0412958	NO	Ortholog(s) have structural constituent of ribosome activity and cytosolic small ribosomal subunit localization
Cytosolic ribosome associated proteins (3735, Cytosolic ribosome) and tanslation elongation factors (3746), 12 gene
GENE ID	Gene name	KO.vs.WT.	p (corrected)	Significance	KO.t.vs.WT.t.	p (corrected)	Significance	KO.t.vs.KO.	p (corrected)	Significance	WT.t.vs.WT.	p (corrected)	Significance	Feature
C1_03010W	RPP1A	-0.0844247	0.450575	NO	-1.4029	0.00569027	YES	-2.32825	0.000332	YES	-1.00977	0.018252	YES	Conserved acidic ribosomal protein; likely role in regulation of translation elongation; interacts with Rpp2B; 1 of 4 similar C. albicans ribosomal proteins (Rpp1A, Rpp1Bp, Rpp2A, Rpp2B); Hap43-induced; Spider biofilm repressed
C1_08380W	TEF2	-0.0821526	0.783376	NO	-1.09318	0.0163086	YES	-1.34623	0.00532969	YES	-0.33521	0.150039	NO	Translation elongation factor 1-alpha; genes encoding ribosomal subunits, translation factors, and tRNA synthetases are downregulated upon phagocytosis by murine macrophage
C2_03100W	EFT2	-0.247042	0.245291	NO	-1.07655	0.00647126	YES	-1.25988	0.00174277	YES	-0.430373	0.056948	NO	Elongation Factor 2 (eEF2); GTPase; essential; highly expressed; target of sordarin antifungals; antigenic in human/mouse; lacks site for regulatory phosphorylation by eEF2 kinase; GCN-regulated; higher protein amount in stationary phase
C2_08370C	TEF1	-0.0744559	0.805136	NO	-1.07629	0.0168871	YES	-1.37317	0.00516081	YES	-0.371334	0.114855	NO	Translation elongation factor 1-alpha; at cell surface; binds human plasminogen; macrophage/pseudohyphal-induced; induced in RHE model of oral candidiasis, in clinical oral candidiasis isolates; possibly essential; Spider biofilm repressed
C3_04680W	RPP2B	-0.11206	0.662501	NO	-1.52986	0.00432369	YES	-2.36575	0.000264	YES	-0.947944	0.0220989	NO	Conserved acidic ribosomal protein; possibly involved in regulation of translation elongation; interacts with Rpp1A; 1 of 4 similar C. albicans proteins (Rpp1A, Rpp1B, Rpp2A, Rpp2B); macrophage/pseudohyphal-induced; Spider biofilm repressed
C3_05370C	YST1	-0.174449	0.230005	NO	-1.27679	0.00520369	YES	-1.9575	0.000408	YES	-0.855162	0.0191995	NO	Ribosome-associated protein; antigenic in mice; complements S. cerevisiae yst1 yst2 mutant; similar to laminin receptor; predicted S/T phosphorylation, N-glycosylation, myristoylation, Hap43-, Gcn4-regulated; Spider biofilm repressed
C3_06010W	CAM1	-0.534248	0.0564504	NO	-1.34246	0.00432369	YES	-1.45799	0.00027	YES	-0.649776	0.0311613	NO	Putative translation elongation factor eEF1 gamma; protein level decreased in stationary phase cultures; Spider biofilm repressed
C4_04480C	EFB1	-0.245628	0.250462	NO	-1.00203	0.00445373	YES	-1.07184	0.00134492	YES	-0.315438	0.0713522	NO	Translation elongation factor EF-1 beta; repressed by human whole blood or PMNs; macrophage/pseudohyphal-induced; antigenic in mouse; farnesol-downregulated; snoRNA snR18 is encoded within the EFB1 intron; Spider biofilm repressed
C5_03280W	CAM1-1	-0.279206	0.200907	NO	-1.03146	0.00445373	YES	-1.21525	0.000625	YES	-0.462992	0.0499514	NO	Putative translation elongation factor; downregulated upon phagocytosis by murine macrophages; Hap43-induced gene; Spider biofilm repressed
C7_00990W	RPP0	-0.152949	0.241691	NO	-1.3	0.00702878	YES	-2.14064	0.000525	YES	-0.993585	0.0182321	NO	Putative ribosomal protein; antigenic in mouse; repressed upon phagocytosis by murine macrophage; induced by Tbf1; overlaps orf19.7014; Spider biofilm repressed
C7_03920C	RPP1B	-0.0218346	0.943059	NO	-1.55577	0.0060261	YES	-2.38936	0.000445	YES	-0.855427	0.0322147	NO	Conserved acidic ribosomal protein, likely involved in regulation of translation elongation; interacts with Rpp2A; 1 of 4 similar C. albicans ribosomal proteins (Rpp1A, Rpp1B, Rpp2A, Rpp2B); induced by Tbf1; Spider biofilm repressed
CR_08360C	RPP2A	-0.0757357	0.664291	NO	-1.54535	0.00472989	YES	-2.37773	0.000396	YES	-0.908115	0.0184435	NO	Acidic ribosomal protein; likely role in translation elongation regulation; interacts with Rpp1B; 1 of 4 similar ribosomal proteins (Rpp1A, Rpp1B, Rpp2A, Rpp2B); CUG start codon; upstream uORFs; Tbf1-induced; Spider biofilm repressed
Mitochondrial ribosome (5761) 13 genes
GENE ID	Gene name	KO.vs.WT.	p (corrected)	Significance	KO.t.vs.WT.t.	p (corrected)	Significance	KO.t.vs.KO.	p (corrected)	Significance	WT.t.vs.WT.	p (corrected)	Significance	Feature
C1_07910C	MRPL3	0.0158815	0.992452	NO	0.397076	0.165066	NO	1.03379	0.0131066	YES	0.652592	0.0698585	NO	Ribosomal protein of the large subunit, mitochondrial; repressed in core stress response; protein present in exponential and stationary growth phase yeast cultures
C1_13010W		-0.455735	0.541965	NO	0.376923	0.235388	NO	1.06647	0.0180916	YES	0.233812	0.693612	NO	Ortholog(s) have mRNA binding, translation regulator activity and role in mitochondrial respiratory chain complex IV biogenesis, positive regulation of mitochondrial translational initiation
C1_13060C		0.112896	0.815235	NO	0.441823	0.0838574	NO	1.23208	0.00451398	YES	0.903153	0.0391952	NO	Ortholog(s) have role in mitochondrial translation and cytosol, mitochondrion localization
C2_01740C		0.0153179	0.99632	NO	0.186026	0.60502	NO	1.02756	0.0233488	YES	0.856854	0.0682545	NO	Mitochondrial ribosomal protein of the large subunit; rat catheter biofilm induced
C3_06700C		0.0409226	0.958444	NO	0.633286	0.0103511	NO	1.26578	0.00438778	YES	0.673417	0.0668154	NO	Putative mitochondrial protein with a predicted role in respiratory growth; fluconazole-induced; ketoconazole-repressed; mutants display a strong defect in flow model biofilm formation; Spider biofilm induced
C4_04820C		0.173069	0.821944	NO	0.442938	0.214017	NO	1.13832	0.032189	YES	0.868448	0.0860427	NO	Ortholog(s) have structural constituent of ribosome activity and mitochondrial large ribosomal subunit localization
C5_00030W		0.072252	0.90631	NO	0.719895	0.0599343	NO	1.40715	0.00569613	YES	0.75951	0.0929177	NO	Putative mitochondrial ribosomal protein of the large subunit; transcript is upregulated in clinical isolates from HIV+ patients with oral candidiasis; Spider biofilm repressed
C5_01700W		-0.0412405	0.973939	NO	0.302892	0.325274	NO	1.17703	0.0253339	YES	0.832899	0.0759438	NO	Mitochondrial ribosomal protein of the large subunit; rat catheter biofilm induced
C5_04530W		0.138616	0.828833	NO	0.48612	0.173818	NO	1.08271	0.0256184	YES	0.735204	0.0971955	NO	Putative mitochondrial ribosomal protein of the small subunit; mutation confers hypersensitivity to 5-fluorocytosine (5-FC), 5-fluorouracil (5-FU), and tubercidin (7-deazaadenosine)
C6_03730C		-0.0891065	0.857251	NO	0.360152	0.269675	NO	1.02636	0.0188495	YES	0.577106	0.102722	NO	Ortholog(s) have structural constituent of ribosome activity and mitochondrial small ribosomal subunit localization
C7_02940C	IFM1	0.254238	0.512217	NO	0.560157	0.0632668	NO	1.1569	0.00394404	YES	0.850982	0.0527764	NO	Putative mitochondrial translation initiation factor; transcript regulated by Nrg1, Mig1, and Tup1
CR_01370C		-0.0661782	0.914914	NO	0.430579	0.115395	NO	1.10853	0.0105581	YES	0.611771	0.103081	NO	Ortholog(s) have structural constituent of ribosome activity and mitochondrial small ribosomal subunit localization
CR_07320C		0.0683886	0.929843	NO	0.708049	0.0786499	NO	1.55789	0.00507384	YES	0.918231	0.0946598	NO	Ortholog of S. cerevisiae Mrpl4, a mitochondrial ribosomal protein of the large subunit; repressed by nitric oxide
Data are expressed in log2FC. Changes are significanct if p<0.05 ands log2FC>1.
Significant and large up- or down-regulations are color coded.
Genes selected for further analysis.

## Sheet: RNA metabolism
RNA metabolic process (16070) and Catalytic activity acting on RNA (140098)
GENE ID	Gene name	KO.vs.WT.	p (corrected)	Significance	KO.t.vs.WT.t.	p (corrected)	Significance	KO.t.vs.KO.	p (corrected)	Significance	WT.t.vs.WT.	p (corrected)	Significance	Feature
C1_00640C	RPO41	0.0200184	0.98359	NO	0.467716	0.0116142	NO	1.2566	0.00333735	YES	0.808902	0.0228319	NO	Putative mitochondrial RNA polymerase; repressed in core stress response; Spider biofilm induced
C1_03800W	RPP1	0.299825	0.425981	NO	0.918361	0.0517303	NO	1.21888	0.0104315	YES	0.600339	0.1367	NO	Putative ortholog of S. cerevisiae Rpp1; subunit of both RNase MRP and nuclear RNase P; rat catheter and Spider biofilm induced
C1_04040C		0.0572511	0.934523	NO	0.924759	0.00396386	NO	2.05478	0.000336	YES	1.18728	0.034639	YES	Putative U3-containing 90S preribosome subunit; Hap43-induced; repressed in core stress response; Spider biofilm induced
C1_04130W	ERB1	0.110948	0.769809	NO	0.467435	0.0106789	NO	1.12773	0.000679	YES	0.771248	0.0438388	NO	Protein with a predicted role in ribosomal large subunit biogenesis; mutation confers hypersensitivity to 5-fluorocytosine (5-FC), 5-fluorouracil (5-FU), and tubercidin (7-deazaadenosine); hyphal, macrophage repressed
C1_04390C	NOP4	-0.204452	0.800784	NO	0.660801	0.0195686	NO	1.64227	0.00166102	YES	0.77702	0.186716	NO	Putative nucleolar protein; Hap43-induced; mutation confers hypersensitivity to 5-fluorocytosine (5-FC), 5-fluorouracil (5-FU), and tubercidin (7-deazaadenosine); represses in core stress response
C1_06760C		-0.00857668	1	NO	0.681554	0.0149949	NO	1.56209	0.00153787	YES	0.871961	0.0768243	NO	Putative U2 snRNP component; mutation confers hypersensitivity to 5-fluorocytosine (5-FC), 5-fluorouracil (5-FU), and tubercidin (7-deazaadenosine); Hap43-induced, Spider biofilm induced
C1_07910C	MRPL3	0.0158815	0.992452	NO	0.397076	0.165066	NO	1.03379	0.0131066	YES	0.652592	0.0698585	NO	Ribosomal protein of the large subunit, mitochondrial; repressed in core stress response; protein present in exponential and stationary growth phase yeast cultures
C1_07960W		0.215034	0.505062	NO	0.60495	0.0908445	NO	1.1392	0.00550472	YES	0.749287	0.0682545	NO	Predicted nuclear exosome-associated nucleic acid binding protein; rat catheter and Spider biofilm induced
C1_08630W		0.119848	0.863869	NO	0.817874	0.0237833	NO	1.74558	0.00291742	YES	1.04755	0.0597372	NO	Ortholog(s) have RNA binding activity, role in mRNA processing, mitochondrial translation and mitochondrion localization
C1_08810C	MSS116	-0.0863972	0.903946	NO	0.514915	0.0976892	NO	1.8665	0.00414903	YES	1.26519	0.0242702	YES	Putative DEAD-box protein; required for efficient splicing of mitochondrial Group I and II introns; Hap43-induced; rat catheter biofilm induced
C1_09390W		-0.25432	0.331475	NO	0.911955	0.00457344	NO	1.62009	0.000625	YES	0.453812	0.0540636	NO	Ortholog(s) have tRNA binding, tRNA dimethylallyltransferase activity, role in tRNA modification, transfer RNA gene-mediated silencing and cytosol, mitochondrion, nucleolus localization
C1_10030W	DBP3	-0.217305	0.594705	NO	0.842998	0.00449093	NO	1.42031	0.0013096	YES	0.360008	0.210109	NO	Putative ATP-dependent DEAD-box RNA helicase; Hap43-induced; repressed by prostaglandins; Spider biofilm induced
C1_10670C	RPA190	-0.00453613	1	NO	0.39435	0.0922303	NO	1.02921	0.00791305	YES	0.630326	0.190974	NO	Putative RNA polymerase I subunit A190; Hap43p-induced gene; flucytosine induced
C1_10950C		0.337012	0.453901	NO	0.918188	0.0099054	NO	1.70888	0.00136847	YES	1.1277	0.029844	YES	Putative serine/threonine-protein kinase; possibly an essential gene, disruptants not obtained by UAU1 method
C1_10970W		-0.215547	0.737109	NO	0.549595	0.0122215	NO	1.50984	0.000764	YES	0.744702	0.144533	NO	Putative nucleolar protein with a predicted role in pre-rRNA processing; Hap43-induced gene; repressed in core stress response
C1_11000C		-0.347777	0.55159	NO	0.218933	0.240351	NO	1.09958	0.0119434	YES	0.532874	0.167911	NO	Protein with a role in nucleolar integrity and processing of pre-rRNA; mutation confers hypersensitivity to 5-fluorocytosine (5-FC), 5-fluorouracil (5-FU), and tubercidin (7-deazaadenosine); Hap43-induced; Spider biofilm induced
C1_11420W	KRR1	-0.152516	0.862575	NO	0.553049	0.0253719	NO	2.21682	0.000317	YES	1.51125	0.056948	NO	Putative nucleolar protein; repressed benomyl treatment or in an azole-resistant strain that overexpresses MDR1; F-12/CO2 early biofilm induced
C1_12440W		0.0464861	0.957615	NO	0.543059	0.131725	NO	1.68338	0.00451093	YES	1.18681	0.0394509	YES	Putative RNA exonuclease; induced in a ssr1 null mutant
C1_12570C		-1.0318	0.0863464	NO	-0.234321	0.195594	NO	1.32695	0.000525	YES	0.529469	0.193567	NO	Putative elongator complex subunit; for modification of wobble nucleosides in tRNA; Spider biofilm induced
C1_12600C	CHR1	-0.110779	0.906371	NO	0.957118	0.0151148	NO	2.25148	0.000679	YES	1.18358	0.0955108	NO	Predicted DEAD-box ATP-dependent RNA helicase; functional homolog of S. cerevisiae Rok1; Hap43-induced; Spider biofilm induced
C1_13730C	DIM1	0.393206	0.530999	NO	1.30784	0.00977034	YES	2.21704	0.000679	YES	1.3024	0.0602294	NO	Putative 18S rRNA dimethylase; predicted role in rRNA modification and processing; Hap43-induced; likely to be essential for growth based on insertional mutagenesis strategy; F-12/CO2 early biofilm induced
C2_00070C	MPP10	0.0798241	0.863993	NO	0.491759	0.0502551	NO	1.23492	0.00347956	YES	0.822987	0.0420706	NO	Putative SSU processome and 90S preribosome component; repressed in core stress response; repressed by prostaglandins
C2_00410C		0.138159	0.738011	NO	0.588372	0.027528	NO	1.76896	0.000679	YES	1.31875	0.0210426	YES	Ortholog of S. cerevisiae Ecm16, an essential DEAH-box ATP-dependent RNA helicase specific to the U3 snoRNP required for 18S rRNA synthesis; Hap43-induced; Spider biofilm induced
C2_02120W		-0.0461465	0.914914	NO	0.813244	0.0313799	NO	1.75877	0.00134492	YES	0.899377	0.0417493	NO	Putative mitochondrial RNA polymerase specificity factor; possibly an essential gene, disruptants not obtained by UAU1 method
C2_02430W	UTP21	0.226494	0.590086	NO	0.494891	0.109933	NO	1.48473	0.00318789	YES	1.21633	0.0255341	YES	Putative U3 snoRNP protein; Hap43-induce; physically interacts with TAP-tagged Nop1; Spider biofilm induced
C2_04120C		0.10342	0.871319	NO	0.959301	0.00611415	NO	1.87253	0.000826	YES	1.01664	0.0562364	NO	Ortholog(s) have role in maturation of LSU-rRNA from tricistronic rRNA transcript (SSU-rRNA, 5.8S rRNA, LSU-rRNA) and nucleolus, preribosome, large subunit precursor localization
C2_04570W		-0.163484	0.762439	NO	0.398136	0.0103235	NO	1.28435	0.00272801	YES	0.722734	0.0722593	NO	Ortholog(s) have mRNA binding activity, role in nuclear division, rRNA processing, ribosomal large subunit biogenesis and mitotic spindle pole body, nuclear periphery, nucleolus, preribosome, large subunit precursor localization
C2_04700C		-0.383321	0.242717	NO	0.678453	0.0344545	NO	1.9168	0.00136324	YES	0.855021	0.021649	NO	Putative ortholog of S. cerevisiae Utp30; a U3-containing 90S preribosome complex protein; Hap43-induced; Spider biofilm induced
C2_05080C		0.0732038	0.672976	NO	0.308832	0.10782	NO	1.11313	0.00191769	YES	0.877501	0.0171748	NO	Predicted nucleolar S-adenosylmethionine-dependent rRNA methyltransferase; Spider biofilm induced
C2_05750W		-0.0489862	0.974806	NO	0.700575	0.0179959	NO	2.2672	0.000802	YES	1.51764	0.0537111	NO	Ortholog(s) have rRNA binding activity, role in maturation of LSU-rRNA from tricistronic rRNA transcript (SSU-rRNA, 5.8S rRNA, LSU-rRNA), ribosomal large subunit export from nucleus and nucleolus localization
C2_06360C	MAK16	0.618297	0.422918	NO	1.0743	0.00769628	YES	1.72523	0.000683	YES	1.26923	0.0896235	NO	Putative constituent of 66S pre-ribosomal particles; Hap43-induced; repressed by prostaglandins; Spider biofilm induced
C2_06850W		-0.169949	0.633435	NO	0.604263	0.0210543	NO	1.49944	0.00145592	YES	0.725233	0.0407761	NO	Ortholog of Slx9 required for pre-rRNA processing; associated with 90S pre-ribosome and 43S small ribosomal subunit precursor, interacts with U3 snoRNA in S. cerevisiae; gene has intron; Spider biofilm induced
C2_07300C	RPA12	0.917632	0.171474	NO	0.875184	0.0164649	NO	1.26862	0.00488877	YES	1.31107	0.0420706	YES	Putative DNA-directed RNA polymerase I; induced upon adherence to polystyrene
C2_07340W	NOC4	0.376893	0.43005	NO	0.905665	0.00445373	NO	1.60008	0.00112408	YES	1.07131	0.0322147	YES	Putative nucleolar protein; Hap43-induced; mutation confers resistance to 5-fluorocytosine (5-FC), 5-fluorouracil (5-FU), and tubercidin (7-deazaadenosine); Spider biofilm induced
C2_08480W	RRP8	0.363777	0.487175	NO	1.11469	0.00556394	YES	1.86645	0.00177139	YES	1.11554	0.032433	YES	Ribosomal protein; Hap43-induced; F-12/CO2 early biofilm and rat catheter biofilm induced
C2_08550C	MSU1	0.283046	0.551589	NO	0.991342	0.0307624	NO	1.60857	0.00231989	YES	0.900277	0.0906419	NO	Ortholog(s) have exoribonuclease II activity, role in mitochondrial RNA catabolic process and mitochondrial degradosome localization
C2_09380W	RRP15	-0.0976978	0.880579	NO	0.77125	0.0117882	NO	2.21992	0.000436	YES	1.35097	0.0349584	YES	Putative nucleolar protein; constituent of pre-60S ribosomal particles; Hap43-induced; repressed by prostaglandins
C2_09890W	SMM1	0.651845	0.368978	NO	1.57291	0.0102545	YES	2.10877	0.00289804	YES	1.18771	0.0771519	NO	Putative dihydrouridine synthase; Hap43-induced gene; rat catheter biofilm induced; Spider biofilm induced
C3_00370C	BUD21	0.179161	0.663238	NO	0.671836	0.0105768	NO	1.25621	0.000806	YES	0.763536	0.0647071	NO	Small-subunit processome component; repressed by prostaglandins
C3_00560C	SOF1	-0.228723	0.596979	NO	0.557902	0.00871065	NO	1.59908	0.000525	YES	0.812456	0.0567145	NO	Putative protein with a predicted role in 40S ribosomal subunit biogenesis; rat catheter biofilm induced
C3_01000W	BMS1	-0.181341	0.787864	NO	0.695308	0.00700725	NO	2.17332	0.000316	YES	1.29667	0.0477273	YES	Putative GTPase; Hap43-induced gene; mutation confers resistance to 5-fluorocytosine (5-FC); flucytosine induced; repressed by prostaglandins; Spider biofilm induced
C3_01200W	UTP20	-0.246595	0.726772	NO	0.0969374	0.497538	NO	1.16203	0.00100871	YES	0.818501	0.155886	NO	Putative snoRNA-binding protein; S. cerevisiae Utp20 ortholog; likely essential for growth; repressed in core stress response; mutation confers resistance to 5-fluorocytosine (5-FC) and parnafungin
C3_01560W		0.427439	0.461853	NO	0.822127	0.0237833	NO	1.54229	0.00496913	YES	1.1476	0.0412508	YES	Ortholog of S. cerevisiae Prp43, an RNA helicase in the DEAH-box family that functions in both RNA polymerase I and polymerase II transcript metabolism; Hap43-induced gene
C3_02020W		-0.321567	0.512387	NO	0.27278	0.0849571	NO	1.68057	0.000806	YES	1.08622	0.0382626	YES	Ortholog(s) have mRNA binding, rRNA primary transcript binding activity
C3_02040C		0.20903	0.69919	NO	1.07175	0.0056161	YES	1.80307	0.000778	YES	0.94035	0.0652288	NO	Ortholog of S. cerevisiae Loc1, a nuclear protein involved in asymmetric localization of ASH1 mRNA in S. cerevisiae; Hap43-induced gene; Spider biofilm induced
C3_02130W	UTP4	0.134715	0.761859	NO	0.4358	0.0149861	NO	1.07449	0.00100871	YES	0.773403	0.0603952	NO	Putative U3 snoRNA-associated protein; Hap43-induced; physically interacts with TAP-tagged Nop1; Spider biofilm induced
C3_02350W		0.00282085	1	NO	0.660458	0.00686817	NO	1.55774	0.00235099	YES	0.900107	0.0563747	NO	Ortholog(s) have role in endonucleolytic cleavage in ITS1 to separate SSU-rRNA from 5.8S rRNA and LSU-rRNA from tricistronic rRNA transcript (SSU-rRNA, 5.8S rRNA, LSU-rRNA) and 90S preribosome, nucleolus localization
C3_02750W		-0.0185372	0.98822	NO	0.871828	0.221095	NO	3.32556	0.00349651	YES	2.43519	0.0171748	YES	Protein with a ribonuclease III domain; flow model biofilm induced; Spider biofilm induced
C3_03650W	HBR3	0.22663	0.811595	NO	1.08367	0.00772101	YES	2.23213	0.00138619	YES	1.37509	0.0737095	NO	Essential protein; regulated by hemoglobin; S. cerevisiae ortholog is essential; Hap43p-induced gene
C3_04900W	NOP14	0.416505	0.343067	NO	1.09257	0.0111723	YES	2.02383	0.000417	YES	1.34776	0.0311613	YES	Putative nucleolar protein; Hap43-induced; mutation confers resistance to 5-fluorocytosine (5-FC), 5-fluorouracil (5-FU), and tubercidin (7-deazaadenosine); heterozygous mutant is resistant to parnafungin; Spider biofilm induced
C3_05140C		0.0992317	0.767735	NO	0.554859	0.0446479	NO	1.04879	0.0105581	YES	0.59316	0.018252	NO	Ortholog(s) have tRNA (guanine-N2-)-methyltransferase activity, role in tRNA methylation and tRNA (m2G10) methyltransferase complex localization
C3_05160C		0.521198	0.507092	NO	1.03876	0.00871065	YES	1.79443	0.00317441	YES	1.27686	0.0682764	NO	Ortholog(s) have role in assembly of large subunit precursor of preribosome, maturation of 5.8S rRNA from tricistronic rRNA transcript (SSU-rRNA, 5.8S rRNA and LSU-rRNA), more
C3_05780C	CRZ1	0.516746	0.515176	NO	0.92471	0.0149861	NO	1.08371	0.030761	YES	0.675748	0.201409	NO	Calcineurin-regulated C2H2 transcription factor; role in maintenance of membrane integrity, azole tolerance; not required for mouse virulence; repressed by low iron; regulates Ca++ influx during alkaline pH response; Spider biofilm induced
C3_05920W	MRR1	-0.040133	0.872924	NO	0.964066	0.00689985	NO	1.21852	0.00161725	YES	0.214317	0.235328	NO	Putative Zn(II)2Cys6 transcription factor; regulator of MDR1 transcription; gain-of-function mutations cause upregulation of MDR1 (a plasma membrane multidrug efflux pump) and multidrug resistance; Hap43-induced
C3_05930W	CTA4	-0.573469	0.277247	NO	0.510689	0.205506	NO	1.21352	0.0154266	YES	0.129362	0.772271	NO	Zn(II)2Cys6 transcription factor; induced by nitric oxide; induced by Mnl1 under weak acid stress; repressed upon adherence to polystyrene; Hap43-repressed; Spider biofilm induced
C3_06030W	NOG1	-0.141003	0.824107	NO	0.813155	0.00952983	NO	1.99464	0.00138997	YES	1.04049	0.043232	YES	Putative GTPase; mutation confers hypersensitivity to 5-fluorocytosine (5-FC), 5-fluorouracil (5-FU), and tubercidin (7-deazaadenosine); repressed by prostaglandins; Hap43-induced
C3_06060W	ELP3	-0.259591	0.409128	NO	0.691655	0.0102367	NO	1.21822	0.00158677	YES	0.266976	0.261396	NO	Predicted histone acetyltransferase; role in regulation of transcription, tRNA wobble uridine modification; Spider biofilm induced
C3_06370C		0.481787	0.357052	NO	0.349208	0.0812337	NO	1.26395	0.00331813	YES	1.39653	0.0238998	YES	Ortholog(s) have role in endonucleolytic cleavage in 5'-ETS of tricistronic rRNA transcript (SSU-rRNA, 5.8S rRNA and LSU-rRNA), more
C3_06380W	NSA2	0.897024	0.138646	NO	1.16884	0.0117351	YES	2.30999	0.000802	YES	2.03817	0.0193896	YES	Putative protein constituent of 66S pre-ribosomal particles; Hap43-induced; repressed by prostaglandins
C3_06760W		0.213214	0.737995	NO	0.88767	0.00702878	NO	1.98864	0.00125501	YES	1.31419	0.0342596	YES	Ortholog(s) have role in rRNA processing and nucleolus, preribosome, large subunit precursor localization
C3_07550C		-0.526102	0.317614	NO	0.0274392	0.923194	NO	1.11823	0.00460919	YES	0.564693	0.185725	NO	Protein required for mitochondrial ribosome small subunit biogenesis; role in maturation of SSU-rRNA; Spider biofilm induced
C3_07800C		-0.160924	0.676782	NO	0.782667	0.00749462	NO	1.32475	0.000705	YES	0.381156	0.229571	NO	Putative 35S rRNA processing protein; Hap43-induced; repressed by prostaglandins; Spider biofilm induced
C4_00810C		0.347784	0.409128	NO	1.25191	0.00640915	YES	1.9458	0.000592	YES	1.04167	0.0426963	YES	Ortholog(s) have serine-type endopeptidase activity, role in mitochondrial tRNA threonylcarbamoyladenosine modification and mitochondrion localization
C4_00880W		-0.100103	0.859743	NO	0.395142	0.165919	NO	1.50421	0.00544285	YES	1.00897	0.0312689	YES	Ortholog(s) have ATP:3'-cytidine-cytidine-tRNA adenylyltransferase activity, CTP:3'-cytidine-tRNA cytidylyltransferase activity, role in tRNA 3'-terminal CCA addition and mitochondrial matrix localization
C4_01500W		-0.0482803	0.926437	NO	0.232766	0.28718	NO	1.26785	0.000374	YES	0.986809	0.0525332	NO	Protein required for thiolation of uridine at wobble position of Gln, Lys, and Glu tRNAs; has a role in urmylation; S. cerevisiae ortholog has a role in invasive and pseudohyphal growth
C4_02750W	HIT1	-0.385593	0.444677	NO	1.09567	0.00849888	YES	2.37087	0.000445	YES	0.889605	0.0782879	NO	Ortholog of S. cerevisiae Hit1; protein of unknown function required for high temperature growth; flow model biofilm induced; Spider biofilm induced
C4_02790C	SAS10	0.160205	0.783844	NO	0.801871	0.00472989	NO	2.18468	0.000525	YES	1.54301	0.0216319	YES	Putative U3-containing small subunit processome complex subunit; Hap43p-induced gene; mutation confers resistance to 5-fluorocytosine (5-FC); repressed upon high-level peroxide stress
C4_02800W	RPC53	0.150238	0.434382	NO	0.706102	0.0212608	NO	1.42223	0.000766	YES	0.866368	0.0228275	NO	Ortholog(s) have RNA polymerase III activity, role in tRNA transcription by RNA polymerase III and DNA-directed RNA polymerase III complex localization
C4_02830C	HCA4	0.0889763	0.908615	NO	0.994629	0.00396386	NO	2.07668	0.000264	YES	1.17103	0.0602294	NO	Putative role in regulation of cell wall biogenesis; Hap43p-induced gene; possibly an essential gene, disruptants not obtained by UAU1 method; flow model and rat catheter biofilm induced
C4_03030C	NAN1	0.0432992	0.964866	NO	0.893017	0.00445373	NO	1.86552	0.00126799	YES	1.01581	0.0485259	YES	Putative U3 snoRNP protein; Hap43p-induced gene; physically interacts with TAP-tagged Nop1p
C4_03270W	RPF1	0.183631	0.486599	NO	0.720474	0.00783743	NO	1.38552	0.000766	YES	0.848673	0.0210426	NO	Putative nucleolar protein with a predicted role in the assembly and export of the large ribosomal subunit; essential for growth; rat catheter and Spider biofilm induced
C4_03830W		-0.297111	0.354115	NO	0.566634	0.0544335	NO	1.67964	0.000763	YES	0.815894	0.0492014	NO	Predicted tRNA (guanine) methyltransferase activity; Spider biofilm induced
C4_05230C		0.0659152	0.94513	NO	0.68529	0.0278572	NO	1.42366	0.00158268	YES	0.804284	0.163129	NO	Hap43-induced gene; mutation confers hypersensitivity to 5-fluorocytosine (5-FC), 5-fluorouracil (5-FU), and tubercidin (7-deazaadenosine)
C4_06490C	PRI2	-0.659341	0.132478	NO	0.372539	0.191493	NO	1.38855	0.00383228	YES	0.356675	0.239881	NO	Putative DNA primase; gene adjacent to and divergently transcribed with CDC68; Hap43-induced; Spider biofilm repressed
C4_06950W		0.0901535	0.646875	NO	1.44797	0.0103988	YES	1.39648	0.00339928	YES	0.038666	0.91415	NO	Predicted pseudouridine synthase; Spider biofilm induced
C5_01060C	BUD23	0.423494	0.174039	NO	1.0804	0.00445373	YES	1.61552	0.000525	YES	0.958619	0.0208313	NO	Putative methyltransferase; Hap43-induced; repressed by prostaglandins
C5_01390C	SNM1	0.270496	0.230005	NO	1.10586	0.0203427	YES	1.09334	0.0016559	YES	0.257979	0.481453	NO	Protein similar to RNase MRP RNA binding protein; ciclopirox olamine induced; regulated by Sef1, Sfu1, and Hap43; Spider biofilm induced
C5_01480W	FYV5	1.00286	0.131343	NO	1.40741	0.00472989	YES	1.13607	0.00547131	YES	0.731509	0.124717	NO	Protein with a predicted role maturation of 18S rRNA; rat catheter biofilm induced
C5_01600C	SPB4	0.370517	0.659938	NO	1.17905	0.00472989	YES	2.50503	0.000581	YES	1.6965	0.0480152	YES	Putative ATP-dependent RNA helicase; flucytosine repressed; Spider biofilm induced
C5_01610W		0.519727	0.462281	NO	1.11349	0.0121727	YES	2.16557	0.000432	YES	1.57181	0.0527764	NO	Ortholog(s) have pseudouridine synthase activity, role in mRNA pseudouridine synthesis, tRNA pseudouridine synthesis and cytoplasm, nucleus localization
C5_02550C	UTP13	-0.221291	0.476719	NO	0.327342	0.0879984	NO	1.41238	0.000809	YES	0.863743	0.0290175	NO	Putative U3 snoRNA-associated protein; Hap43-induced; repressed in core stress response; physically interacts with TAP-tagged Nop1
C5_03920C		0.130866	0.645908	NO	0.50299	0.0455002	NO	1.04473	0.00285456	YES	0.672606	0.0420706	NO	Putative rRNA processing protein; Spider biofilm induced
C5_04080C		-0.259699	0.0974732	NO	0.640281	0.00449093	NO	1.32903	0.000264	YES	0.429048	0.0210426	NO	Putative splicing factor required for the first step of pre-mRNA splicing; Spider biofilm induced
C5_04910W		0.20923	0.689475	NO	1.1427	0.00638763	YES	1.52043	0.000845	YES	0.586958	0.188405	NO	Protein required for maturation of 18S rRNA; rat catheter biofilm repressed
C6_01040C		0.155774	0.809824	NO	0.943473	0.0259448	NO	1.7493	0.00135074	YES	0.961599	0.102237	NO	DEAH-box ATP-dependent RNA helicase, required for 18S rRNA synthesis; rat catheter biofilm induced
C6_01890C		0.256024	0.707966	NO	0.727943	0.0119288	NO	1.54254	0.00141767	YES	1.07062	0.0776149	NO	Putative DEAD-box helicase; Hap43-induced; Spider biofilm induced
C6_02360W	NIP7	0.099018	0.89671	NO	0.785307	0.00562809	NO	1.66574	0.000955	YES	0.979448	0.0810903	NO	Putative nucleolar protein with role in ribosomal assembly; hyphal-induced; Hap43-induced; Spider biofilm induced
C6_03210C		0.0111271	0.996299	NO	0.438512	0.0198453	NO	1.5278	0.000583	YES	1.10042	0.0210426	YES	RNA polymerase III subunit; Spider biofilm induced
C6_03440W		0.237798	0.791017	NO	1.40404	0.00735898	YES	2.55419	0.000625	YES	1.38794	0.0828734	NO	Ortholog(s) have rRNA binding activity, role in RNA splicing, mitochondrial RNA processing, mitochondrial genome maintenance, rRNA metabolic process and mitochondrion localization
C6_04160C	SPB1	-0.00885601	1	NO	0.923685	0.00472989	NO	2.16198	0.000528	YES	1.22944	0.0795101	NO	Putative AdoMet-dependent methyltransferase; Hap43-induced; repressed by prostaglandins; possibly essential gene, disruptants not obtained by UAU1 method; Spider biofilm induced
C6_04330W	NOP8	0.450878	0.421831	NO	0.787358	0.0158206	NO	1.30517	0.00592631	YES	0.968687	0.0527764	NO	Ortholog of S. cereviiae Nop8; has a role in ribosomal large subunit biogenesis; rat catheter and Spider biofilm induced
C6_04510C		-0.09735	0.861194	NO	0.387178	0.158728	NO	1.06299	0.014249	YES	0.578465	0.100158	NO	Has domain(s) with predicted ATP binding, ligase activity, forming carbon-nitrogen bonds activity and role in tRNA processing
C7_00330C		0.356058	0.307442	NO	0.976348	0.0110115	NO	1.33128	0.00235099	YES	0.710992	0.0539753	NO	Ortholog(s) have single-stranded telomeric DNA binding activity, role in regulation of translational fidelity, tRNA threonylcarbamoyladenosine modification, telomere maintenance and cytosol localization
C7_01200C	DBP7	0.224702	0.591695	NO	0.528273	0.172885	NO	1.22538	0.0152422	YES	0.92181	0.0375954	NO	Putative ATP-dependent DEAD-box RNA helicase; Hap43-induced; rat catheter biofilm induced
C7_02060W	LIG1	-0.00464927	0.995533	NO	1.03133	0.00432369	YES	1.28801	0.00038	YES	0.252029	0.106011	NO	tRNA ligase; functional homolog of S. cerevisiae Trl1
C7_03540C	ENP2	0.111549	0.914914	NO	1.17975	0.00514739	YES	2.56261	0.000353	YES	1.49442	0.0662282	NO	Putative nucleolar protein; essential; heterozygous mutation confers resistance to 5-fluorocytosine (5-FC), 5-fluorouracil (5-FU), and tubercidin (7-deazaadenosine); Hap43-induced; Spider biofilm induced
C7_03700C	ENP1	-0.341851	0.737995	NO	1.05488	0.0183569	YES	2.58943	0.000813	YES	1.1927	0.150885	NO	Protein required for pre-rRNA processing and 40S ribosomal subunit synthesis; associated with U3 and U14 snoRNAs; transposon mutation affects filamentous growth; repressed by prostaglandins; Spider biofilm induced
C7_03850W		-0.0205855	0.996272	NO	1.22353	0.00396386	YES	2.00671	0.00202949	YES	0.762597	0.0931611	NO	Putative intranuclear transport and DNA replication mediator; heterozygous null mutant exhibits resistance to parnafungin in the C. albicans fitness test; Spider biofilm induced
C7_04190C	UTP18	0.228579	0.762238	NO	0.657006	0.0329723	NO	1.50974	0.00300414	YES	1.08131	0.0881649	NO	Putative U3 snoRNA-associated protein; Hap43-induced; repressed in core stress response; physically interacts with TAP-tagged Nop1
CR_00460C		-0.157933	0.791776	NO	0.168107	0.185254	NO	1.07817	0.000806	YES	0.752126	0.12316	NO	Component of the SSU processome; predicted role in pre-18S rRNA processing; Spider biofilm induced
CR_00680W	BUD22	0.135589	0.675929	NO	0.93196	0.00558731	NO	2.1811	0.000294	YES	1.38472	0.0171748	YES	Protein with a predicted role in 18S rRNA maturation and small ribosomal subunit biogenesis; repressed in core stress response; repressed by prostaglandins
CR_00900W	TRM1	-0.276431	0.352154	NO	0.352446	0.0969921	NO	1.11078	0.00296262	YES	0.4819	0.0722593	NO	Putative N2,N2-dimethylguanine tRNA methyltransferase; induced upon adherence to polystyrene
CR_01480W	PRS	0.0214129	0.987521	NO	0.518649	0.103724	NO	1.25449	0.012213	YES	0.75725	0.0391655	NO	Putative prolyl-tRNA synthetase; monofunctional Class II synthetase; gene is constitutively expressed
CR_01780W		0.331463	0.449802	NO	0.932934	0.0149861	NO	1.47615	0.00235099	YES	0.874678	0.0563747	NO	Putative S-adenosylmethionine-dependent methyltransferase; Hap43p-induced gene
CR_02030C		-0.513742	0.110528	NO	0.517719	0.0206555	NO	1.46172	0.000991	YES	0.430256	0.0681101	NO	S. pombe ortholog SPAC2C4.06c is a predicted tRNA (cytosine-5-)-methyltransferase; Spider biofilm induced
CR_02190C	SEF1	0.179664	0.525177	NO	1.51128	0.00858839	YES	1.7646	0.00134492	YES	0.432988	0.200888	NO	Zn2-Cys6 transcription factor; regulates iron uptake; negatively regulated by Sfu1p, positively regulated by Tbf1; promotes virulence in mice; mutants display decreased colonization of mouse kidneys; Spider biofilm induced
CR_02420W		-0.281178	0.364974	NO	0.590642	0.00933685	NO	1.65502	0.000813	YES	0.783196	0.0210404	NO	Ortholog(s) have small ribosomal subunit rRNA binding activity
CR_02550C		-0.110268	0.681816	NO	0.478051	0.0318947	NO	1.22878	0.00157354	YES	0.64046	0.0311613	NO	Ortholog(s) have role in U4 snRNA 3'-end processing, exonucleolytic trimming to generate mature 3'-end of 5.8S rRNA from tricistronic rRNA transcript (SSU-rRNA, 5.8S rRNA and LSU-rRNA), more
CR_03360W		-0.130305	0.721594	NO	0.697908	0.0156557	NO	1.42573	0.000883	YES	0.597514	0.0849989	NO	Ortholog(s) have role in endonucleolytic cleavage in 5'-ETS of tricistronic rRNA transcript (SSU-rRNA, 5.8S rRNA and LSU-rRNA), more
CR_03370C	KTI12	0.34409	0.438476	NO	0.409028	0.0322811	NO	1.51059	0.000679	YES	1.44565	0.0210426	YES	Protein similar to S. cerevisiae Kti12p, which associates with Elongator complex; has a role in resistance to killer toxin; predicted Kex2p substrate; Hap43p-induced gene
CR_03550W	NCS2	0.494385	0.0897797	NO	0.646544	0.0125967	NO	1.48398	0.000445	YES	1.33182	0.0171748	YES	Putative cytosolic thiouridylase subunit; Spider biofilm induced
CR_03650W	SGD1	-0.150051	0.553476	NO	0.400745	0.110436	NO	1.01704	0.00579604	YES	0.46624	0.0573301	NO	Predicted small ribosomal subunit biogenesis protein; repressed in core stress response; transcript increases in populations of cells exposed to fluconazole over multiple generations; Spider biofilm induced
CR_03940W		0.058391	0.857251	NO	0.710024	0.0068487	NO	1.56622	0.000766	YES	0.914586	0.0182321	NO	Putative rRNA processing protein; rat catheter biofilm induced
CR_04560C		-0.00218665	1	NO	0.576521	0.00569082	NO	1.13637	0.000537	YES	0.557663	0.0573301	NO	Ortholog(s) have 5'-3' exodeoxyribonuclease activity involved in UV-damage excision repair, 5'-flap endonuclease activity, double-stranded DNA 5'-3' exodeoxyribonuclease activity, single-stranded DNA 5'-3' exodeoxyribonuclease activity
CR_05550C		0.130678	0.841605	NO	0.656208	0.0633982	NO	1.31557	0.00702045	YES	0.790036	0.107435	NO	Ortholog(s) have RNA polymerase III activity, role in tRNA transcription by RNA polymerase III and DNA-directed RNA polymerase III complex localization
CR_05630W	DBP8	0.373672	0.555676	NO	0.93956	0.0129133	NO	1.95672	0.00392599	YES	1.39083	0.0229037	YES	Protein similar to S. cerevisiae Dbp8p, an ATP-dependent helicase involved in rRNA processing; oxidative stress-repressed via Cap1p; flucytosine repressed; likely to be essential for growth, based on insertional mutagenesis
CR_06120W	RPL7	-0.15965	0.795621	NO	0.547219	0.0088701	NO	1.41196	0.00101854	YES	0.705092	0.132017	NO	Ribosomal protein L7; repressed upon phagocytosis by murine macrophages; Hap43-induced; rat catheter and Spider biofilm induced
CR_06480C	RRN11	0.509312	0.236687	NO	0.615092	0.0554036	NO	1.18309	0.00502383	YES	1.07731	0.0316162	YES	Putative RNA polymerase I subunit; rat catheter biofilm induced; Spider biofilm induced
CR_07030C		0.143896	0.69351	NO	0.890121	0.00800023	NO	1.62227	0.000762	YES	0.876043	0.0353316	NO	Putative 90S preribosome component; Hap43p-induced gene; possibly an essential gene, disruptants not obtained by UAU1 method
CR_07080W		-0.0861215	0.654618	NO	1.06675	0.00685681	YES	1.35196	0.00185324	YES	0.199093	0.170721	NO	Ortholog of S. cerevisae/S. pombe Tif6; constituent of 66S pre-ribosomal particles; Spider biofilm induced
CR_07950W	IMP4	0.200141	0.738671	NO	0.783907	0.00662789	NO	1.81586	0.000766	YES	1.2321	0.0398482	YES	Putative SSU processome component; Hap43-induced; repressed by prostaglandins; Spider biofilm induced
CR_09730C	SSF1	0.0602719	0.923665	NO	0.559203	0.0738539	NO	1.36797	0.00383228	YES	0.869043	0.0675666	NO	Protein involved in ribosome biogenesis; ortholog of S. cerevisiae Ssf1; Hap43-induced; rat catheter and Spider biofilm induced
CR_09740W		-0.297375	0.4939	NO	0.89377	0.0222265	NO	2.05787	0.000772	YES	0.866727	0.0702422	NO	Protein involved in rRNA processing; required for maturation of the 35S primary transcript of pre-rRNA and for cleavage leading to mature 18S rRNA; Spider biofilm induced
CR_09800C		-0.41694	0.382351	NO	0.563941	0.0606209	NO	1.9256	0.00235099	YES	0.944722	0.03441	NO	Putative U3-containing small subunit processome complex protein; Hap43-induced gene; repressed in core stress response; Spider biofilm induced
CR_10240W	UTP5	0.159679	0.844582	NO	0.586903	0.0130806	NO	1.40108	0.00245773	YES	0.973858	0.103031	NO	Putative U3 snoRNA-associated protein; Hap43p-induced gene; mutation confers resistance to 5-fluorocytosine (5-FC), 5-fluorouracil (5-FU), and tubercidin (7-deazaadenosine); physically interacts with TAP-tagged Nop1p
CR_10260W		-0.305922	0.661958	NO	1.71945	0.00565695	YES	2.63428	0.00124705	YES	0.608911	0.239111	NO	Putative mitochondrial 2' O-ribose methyltransferase; predicted role in methylation of U(2791) in 21S rRNA; Spider biofilm induced
CR_10410C		0.28013	0.54864	NO	0.613286	0.0217707	NO	1.26009	0.00235099	YES	0.926938	0.0519318	NO	Putative nucleolar protein with a predicted role in pre-18S rRNA processing; Plc1p-regulated; Spider biofilm induced
CR_10470C		0.149888	0.722985	NO	0.425183	0.0569281	NO	1.14343	0.00573318	YES	0.868134	0.0259344	NO	Ortholog(s) have role in maturation of SSU-rRNA from tricistronic rRNA transcript (SSU-rRNA, 5.8S rRNA, LSU-rRNA) and 90S preribosome, nucleolus, small-subunit processome localization
CR_10550W	DRS1	-0.0839089	0.916602	NO	0.705326	0.0108095	NO	1.87806	0.0016559	YES	1.08882	0.0535492	NO	Putative nucleolar DEAD-box protein; Hap43-induced; mutation confers hypersensitivity to 5-fluorouracil (5-FU), tubercidin (7-deazaadenosine); Tbf1-induced; repressed in core stress response
CR_10690W	POP3	0.405126	0.599215	NO	0.688482	0.0118769	NO	1.93694	0.000748	YES	1.65359	0.0445929	YES	Putative RNase MRP and nuclear RNase P component; decreased repressed by prostaglandins; Spider biofilm induced
Note: Oleate activated transcription factors
C7_03220C	ZCF29	-0.0825626	0.916887	NO	0.515691	0.0278485	NO	1.02718	0.0218409	YES	0.42893	0.223007	NO	Zn(II)2Cys6 transcription factor; mutants sensitive to caffeine, menadione, beauvericin;resistant to fenpropimorph; Hap43-repressed; mutants have decreased CFU in mouse kidneys and defects in filamentous growth; Spider biofilm induced
C3_05910W	ZCF35	0.211977	0.720566	NO	1.02617	0.0196559	YES	1.05136	0.0364344	YES	0.23717	0.389721	NO	Zn(II)2Cys6 transcription factor; Hap43-induced; Spider biofilm induced
Data are expressed in log2FC. Changes are significanct if p<0.05 ands log2FC>1.
Significant and large up- or down-regulations are color coded.
Genes selected for further analysis.
