# Supplementary material for: Deletion of the fungus specific protein phosphatase Z1 exaggerates the oxidative stress response in Candida albicans
Source: BMC Genomics. 2019 Nov 19;20:873. doi: 10.1186/s12864-019-6252-6 (PMC6862791; doi:10.1186/s12864-019-6252-6)
Supplement: Supplementary file 3 — Additional file 3:Dataset S1. for Additional figures. Dataset S2. for Fig. 1. Dataset S3. for Table 1. Dataset S4. for Fig. 2. Dataset S5. for Table 2. Dataset S6. for Fig. 3. Dataset S7. for Table 3. DNA chip and RNA-Seq. Dataset S8. for Table 3. RT-qPCR. [file 12864_2019_6252_MOESM3_ESM.zip › Dataset S7 for Table 3 DNAchip RNAseq.xlsx]

## Sheet: DNA chip data
							DNA chip (log2FC)
Gene name	Gene ID	Upper..U..primer..5..3..	Lower..L..primer..5..3..	Tm.U...L..Co.	Product..bp.	Megjegyz.s	KO vs WT	KOt vs WTt	KOt vs KO	WTt vs WT												p..corrected..3	Significance..p.0.05.and.absFC.2..3	Feature
ACT1	C1_13700W	GTTGCTCCAGAAGAACATCC	ACCATCACCAGAATCCAAAAC	59.7-61	192	Belső kontroll	0.0830926	0.239223	0.495096	0.338965												0.188016	NO	Actin; gene has intron; transcript regulated by growth phase, starvation; at polarized growth site in budding and hyphal cells; required for wild-type Cdc42 localization; unprocessed N terminus; Hap43-induced; Spider biofilm repressed
ADR1	C4_02500C	CTGGGAAACCACGTTTATTTG	CCGTTGACAAACACCACAAC	61.5-62.3	125		0.0475418	0.528829	0.892862	0.411574												0.759923	NO	C2H2 transcription factor; ortholog of S. cerevisiae Adr1 but mutant phenotype suggests a different set of target genes; transposon mutation affects filamentous growth; Spider biofilm induced
AOX2	C1_09150W	ATGTTGGTCAAGGGGTTTTC	CAGCGTCTCCGACCTTACTC	61-62.3	146		0.815005	-0.505326	3.6698	4.99013												0.188357	NO	Alternative oxidase; cyanide-resistant respiration; induced by antimycin A, oxidants; growth; Hap43, chlamydospore formation repressed; rat catheter, Spider biofilm induced; regulated in Spider biofilms by Bcr1, Tec1, Ndt80, Brg1
BUD22	CR_00680W	ACCAGAGGATGCCCAAGTAG	TATCGTCCACCGGGATAGTC	61.5-62.1	122		0.543868	-0.654278	-0.0575894	1.14056												0.0171748	YES	Protein with a predicted role in 18S rRNA maturation and small ribosomal subunit biogenesis; repressed in core stress response; repressed by prostaglandins
C3_02750W	C3_02750W	TTGATGTCCCCGTTAGAAATG	TTACTGGCAATGGTAGCATTC	62-60	127		0.669289	1.39769	2.3139	1.5855												0.0171748	YES	Protein with a ribonuclease III domain; flow model biofilm induced; Spider biofilm induced
CAM1	C3_06010W	TGTCTTTATTTGATTAACTTGGCTG	AACTCTAGCTTCAGTTGGCAAC	60.7-59.9	129		-0.120478	-1.04753	-1.84284	-0.915794												0.0311613	NO	Putative translation elongation factor eEF1 gamma; protein level decreased in stationary phase cultures; Spider biofilm repressed
CAT1	C1_06810W	TTTCTCTTTTGGGTGTGGATG	GGTGGTGAATTAGGTTCTGC	62.2-59.4	164	tBOOH kezel‚s hat s nak vizsg lata	0.0208583	1.8867	3.01269	1.14684												0.392049	NO	Catalase; resistance to oxidative stress, neutrophils, peroxide; role in virulence; regulated by iron, ciclopirox, fluconazole, carbon source, pH, Rim101, Ssn6, Hog1, Hap43, Sfu1, Sef1, farnesol, core stress response; Spider biofilm induced
CDC19	C2_05460W	TCCACCAAACCACGAAATG	ACCTGGAGCAATGACTTTGG	62.8-62.4	112		-0.228671	-0.978052	-1.2323	-0.482919												0.0310327	NO	Pyruvate kinase at yeast cell surface; Gcn4/Hog1/GlcNAc regulated; Hap43/polystyrene adherence induced; repressed by phagocytosis/farnesol; hyphal growth role; stationary phase enriched; flow model biofilm induced; Spider biofilm repressed
CDC5	C1_00950C	TGGCCATAGTTTCGAAGTTG	GAAATTGGCTTGTCCTCTGG	61-61.9	153		-0.0512383	-1.50385	-0.502909	-1.05218												0.0190822	NO	Polo-like kinase; member of conserved Mcm1 regulon; depletion causes defects in spindle elongation and Cdc35-dependent filamentation; virulence-group-correlated expression; likely essential (UAU1 method); Spider biofilm repressed
CDR1	C3_05220W	AAGATGTCGTCGCAAGATG	TCACTTGTATGGGCATCAAAC	59.8-60.8	110		0.842596	0.966599	2.94361	2.8196												0.0171748	NO	Multidrug transporter of ABC superfamily; transports phospholipids in an in-to-out direction; induced by beta-estradiol, progesterone, corticosteroid, or cholesterol; Spider biofilm induced
CEK2	CR_05940W	CCAACCGATGAAGACTTGC	ATGGGTTCACTTGGTCTCG	61.6-61	154		-0.487455	-0.926606	0.598595	1.03775												0.0236486	YES	MAP kinase required for wild-type efficiency of mating; component of the signal transduction pathway that regulates mating; ortholog of S. cerevisiae Fus3; induced by Cph1, pheromone; transposon mutation affects filamentous growth
CFL2	C4_05780C	CTGAGCACCCAAAAGGTTTC	CAAAAATACCAGCCCAATATCC	62-61.6	151		2.55567	1.87239	0.167757	0.851042												0.0579563	NO	Oxidoreductase; iron utilization; Sfu1/Sef1/Hap43/Nrg1/Tup1/Rim101 regulated; alkaline/low iron/fluphenazine/ciclopirox olamine, flucytosine, fluconazole, Spider/flow model/rat catheter biofilm induced; caspofungin/amphotericin B repressed
CFL4	C5_01360W	TTAACTGGTGATGGTAGTGACG	AATGCTTGGTCTTCCCTCC	59.9-61.4	148		1.95697	2.17074	1.4572	1.24343												0.0266015	YES	C-terminus similar to ferric reductases; induced in low iron; Sfu1-repressed; ciclopirox olamine induced; colony morphology-related gene regulation by Ssn6; Hap43-repressed; Sef1-regulated
CHT3	CR_10110W	CCTCCACAGCACCAACTTC	TAACAACTGGGGTTGTCTCG	61.7-61	111		-0.348422	-1.44343	-4.92603	-3.83102												0.0171748	YES	Major chitinase; secreted; functional homolog of S. cerevisiae Cts1p; 4 N-glycosylation motifs; possible O-mannosylation; putative signal peptide; hyphal-repressed; farnesol upregulated in biofilm; regulated by Efg1p, Cyr1p, Ras1p
DIM1	C1_13730C	CCGGGTTCAAATCTTCTAATG	AAACCCAGTTTCAGTCAAAACAG	60.7-61.6	170		0.966074	-0.364923	0.384302	1.7153												0.0602294	NO	Putative 18S rRNA dimethylase; predicted role in rRNA modification and processing; Hap43-induced; likely to be essential for growth based on insertional mutagenesis strategy; F-12/CO2 early biofilm induced
EFT2	C2_03100W	ACAAGATGGTTGCTTTCACTATTG	TTGGCAGCGGAAATAATACC	61.6-62.1	154	Proteomik b˘l	-0.12488	-0.603982	-0.798444	-0.319342												0.056948	NO	Elongation Factor 2 (eEF2); GTPase; essential; highly expressed; target of sordarin antifungals; antigenic in human/mouse; lacks site for regulatory phosphorylation by eEF2 kinase; GCN-regulated; higher protein amount in stationary phase
ENA2	C1_00390W	GTGCTGGAAATGGTGACTTG	CCAAGTCATTGAGGCAAATG	61.5-61.5	110		-0.120029	2.10106	2.5227	0.301613												0.287318	NO	Putative sodium transporter; induced by ciclopirox olamine; alkaline induced by Rim101; repressed by high-level peroxide stress; induced in oral candidiasis clinical isolates; possibly essential gene; rat catheter and Spider biofilm induced
ENA21	C7_02910W	TGGCAGAAAATGTCGCTC	TATCGTCATCGGCACCAC	60.9-61.6	168		0.123016	1.15327	3.02821	1.99796												0.133065	NO	Predicted P-type ATPase sodium pump; Gcn4p-regulated; flucytosine, amphotericin B, or ketoconazole-induced; osmotic stress-induced; overlaps orf19.5170.1, which is annotated as a blocked reading frame; Spider biofilm induced
ENP1	C7_03700C	ATCCCAAGGTGGGAATTTAAG	ACCGCCACCATTTTCTTC	61.2-60.9	121		0.956323	-0.307272	0.423369	1.68696												0.150885	NO	Protein required for pre-rRNA processing and 40S ribosomal subunit synthesis; associated with U3 and U14 snoRNAs; transposon mutation affects filamentous growth; repressed by prostaglandins; Spider biofilm induced
FET31	C6_00480C	TCTCATGTATTGCCGGTGTC	AAGAAGAAGATCCTTCATTGACG	61.9-61	150		1.19543	-0.252738	0.605064	0.337627												0.0235856	NO	Putative multicopper oxidase; ketoconazole/caspofungin/amphotericin B repressed; Sef1/Sfu1/Hap43 regulated; reports differ if functional homolog of ScFet3; rat catheter and Spider biofilm induced
FGR41	C1_10400C	AGAAAGTCCCGTGGAACAAG	ACTGGGGTTGGGGTAGAAG	61.5-61.2	114		0.271402	-0.433857	-3.86771	-3.16245												0.0210426	YES	Putative GPI-anchored adhesin-like protein; transposon mutation affects filamentous growth; Spider biofilm repressed
GAP1	C5_02790C	GGGGATCATATTTTGGGTTAAC	CCCAAATATGCCAAAAAGAAATC	60.5-62.7	118		0.530681	-0.234471	-0.0756141	0.689538												0.0173889	YES	Amino acid permease; antigenic in human/mouse; 10-12 transmembrane regions; regulated by nitrogen source; alkaline, GlcNAc, phagocytosis induced; WT virulence in mice; Spider and flow model biofilm induced
GAP2	C3_05580C	TTGTACAGTTATGTCCCTTGGG	CACCACTAGCCATTGCATAGC	61-62.9	139		-0.83011	2.36504	3.57617	0.381017												0.191599	NO	General broad specificity amino acid permease; ketoconazole, flucytosine repressed; Ssy1-dependent histidine induction; regulated by Nrg1, Tup1; colony morphology-related gene regulation by Ssn6; Spider and flow model biofilm induced
GCV2	C1_08400C	TCTTGAATCCCCTGAGTGG	TCACCAGCAGCAGTACCTTC	61-61.4	163		0.0473624	-1.32458	-2.87344	-1.50149												0.0171748	YES	Glycine decarboxylase P subunit; protein of glycine catabolism; repressed by Efg1; Hog1-induced; induced by Rim101 at acid pH; transcript induced in elevated CO2; stationary phase enriched protein
GIT1	C2_06590C	ATGTGTGCTGCTTCTCATGG	TTAGCAGCTTCACTTGCTGTC	62.3-60.7	131		-0.558528	0.214621	0.184053	-0.589095												0.53619	NO	Glycerophosphoinositol permease; involved in utilization of glycerophosphoinositol as a phosphate source; Rim101-repressed; virulence-group-correlated expression
GLR1	C5_01520C	TTTTCCGCTGACAAGACTTTG	ATTCAACCCCAATGTAACCAG	62.6-60.8	160	tBOOH kezel‚s hat s nak vizsg lata	0.13791	0.596079	0.432389	-0.0257804												0.328298	NO	Glutathione reductase; upregulated by human neutrophils; oxidative stress-induced regulation via Cap1p; overexpression correlates with multidrug resistance in a cap1 mutant, farnesol induced; stationary phase enriched protein
GPM1	C2_03270W	ATCCAGAGCCATCCAAACTG	CTTGACCGTAAGCTTCCAAAG	62.4-61.1	149		-0.172536	-0.639713	-0.809003	-0.341826												0.0449696	NO	Phosphoglycerate mutase; surface protein that binds host complement Factor H and FHL-1; antigenic; fluconazole, or amino acid starvation (3-AT) induced, farnesol-repressed; Hap43, flow model biofilm induced; Spider biofilm repressed
HGT1	C1_01980W	GTGTCACCGTTCCTGCATTATAT	AAGGAATTGAGTATTGACCCAAA	62.2-60.9	129		0.0215683	1.70785	4.39816	2.71188												0.125133	NO	High-affinity MFS glucose transporter; induced by progesterone, chloramphenicol, benomyl; likely essential for growth; protein newly produced during adaptation to the serum; rat catheter and Spider biofilm induced
HGT12	C7_00280W	TTGTTGGGCTATTTGTGGTG	CACCTTTGAACCCAAGTCG	61.7-61.5	160		-0.109314	2.07973	2.25544	0.0663976												0.43557	NO	Glucose, fructose, mannose transporter; major facilitator superfamily; role in macrophage-induced hyphal growth; detected at germ tube plasma membrane by mass spectrometry; Snf3p-induced; 12 probable transmembrane segments
IFF11	C3_00600W	AATCTCTGTCGCCATTTTGG	TCCAAGGCAATACACCCAC	62.3-61.8	123		-0.0660502	0.32748	0.196735	-0.196795												0.0743489	NO	Secreted protein required for normal cell wall structure and for virulence; member of the IFF family; Hap43p-repressed gene
IFM1	C7_02940C	ATACACCTGGACACGCTGC	CGATGGTTTGAGGCATAACC	62.2-62.6	111		-0.162675	-0.484653	-0.1203	0.201678												0.0527764	NO	Putative mitochondrial translation initiation factor; transcript regulated by Nrg1, Mig1, and Tup1
JEN2	C4_04030W	TACTTCTGGGCATTCCATCC	GAACGGAAATGTGGAGGAG	62.2-60.5	112		0.10663	5.01153	5.97828	1.07338												0.865053	NO	Dicarboxylic acid transporter; regulated by glucose repression; induced by Rgt1; disruptants not obtained by UAU1 method; rat catheter and Spider biofilm induced
MET13	C3_02950C	ACGTAAAGGGAGCCGAATC	TTCTCAACGATTGTGGGTTG	61.4-61.9	157		-0.260391	1.09456	1.11477	-0.24018												0.872655	NO	Putative methionine biosynthesis protein; ketoconazole-induced; amphotericin B repressed; Spider biofilm repressed
MRPL3	C1_07910C	GGGAGATTATCGGCTCATCC	TTTATTGGTTCACCATTTGCAC	63-61.9	170		0.333506	-0.603056	-0.41222	0.524341												0.0698585	NO	Ribosomal protein of the large subunit, mitochondrial; repressed in core stress response; protein present in exponential and stationary growth phase yeast cultures
NAG3	C6_04610C	ACACCATTCACCATGACGAC	GTTCCAATGGCCCTAACTG	61.7-60.3	117		1.8176	3.44071	2.99496	1.37185												0.958977	NO	Putative MFS transporter; similar to Nag4; required for wild-type mouse virulence and cycloheximide resistance; in gene cluster that includes genes encoding enzymes of GlcNAc catabolism; Spider biofilm repressed
NSA2	C3_06380W	AAGGGTTGGAGAGCCAAAC	ATACGTTGGCAAGGCCTC	61.4-61	144		NA	NA	NA	NA												0.0193896	YES	Putative protein constituent of 66S pre-ribosomal particles; Hap43-induced; repressed by prostaglandins
OYE23	C6_01510W	TTGGGATTTTTGATGCTTCG	TGCAAACCCCACAATAGTACG	63.1-63	168		0.0395422	0.957017	-1.25912	-2.1766												0.0404036	YES	Putative NAPDH dehydrogenase; induced by nitric oxide, benomyl; oxidative stress-induced via Cap1; Hap43p-repressed; rat catheter biofilm induced
PGK1	C6_00750C	AACGATGCCTTTGGTACTGC	GGGTTTTCCAAAGCCTTAGC	62.4-62.2	125		-0.114343	-0.64291	-0.481725	0.0468422												0.0600294	NO	Phosphoglycerate kinase; localizes to cell wall and cytoplasm; antigenic in murine/human infection; flow model biofilm, Hog1-, Hap43-, GCN-induced; repressed upon phagocytosis; repressed in Spider biofilms by Bcr1, Ndt80, Rob1, Brg1
PHO84	C1_11480W	GTTTGTTGGGTTTGTTCGTC	ATGGCACCGACTTTACCAG	60.3-60.9	148		-1.06535	-1.52705	0.783126	1.24483												0.409523	NO	High-affinity phosphate transporter; transcript regulated by white-opaque switch; Hog1, ciclopirox olamine or alkaline induced; caspofungin, stress repressed; required for normal TORC1 function
PLB1	C6_01990W	AAAATTAGACAATGGTCGTCCA	AGGTATGTTAGCTTCAGTGATAGACAAC	60.6-61.4	127		-0.563335	-1.57022	-4.65372	-3.64683												0.0171748	YES	Phospholipase B; host cell penetration and virulence in mouse systemic infection; Hog1-induced; signal sequence, N-glycosylation, and Tyr phosphorylation site; induced in fluconazole-resistant strains; rat catheter biofilm repressed
PPZ1	CR_06420W	TCACAACAACGTCCACAACCA	GACAACGGTGAACCTGGC	62.9-61.1	173	KO mut ns vizsg lata	-4.3463	-4.35341	0.0678589	0.0749657												0.753359	NO	Protein phosphatase Z; fungal-specific type 1 family serine/threonine protein phosphatase involved in cation homeostasis and cell wall integrity
RAS1	C2_10210C	AATGCAAATCAACAAGGTCAAG	TGCTTGACCAGAAGAAACACC	61.3-62.6	169		-0.082837	-0.165853	-0.603329	-0.520314												0.0282096	NO	RAS signal transduction GTPase; regulates cAMP and MAP kinase pathways; role in hyphal induction, virulence, apoptosis, heat-shock sensitivity; nonessential; plasma membrane-localized; complements viability of S. cerevisiae ras1 ras2 mutant
RAS2	C3_04480C	ATGTGTGTCATTGGCTCCAG	TTTCCATTTGTGTCTGGTGTG	62-61.8	137		-0.0224159	0.0913356	0.889706	0.775955												0.0521497	NO	Protein similar to S. cerevisiae Ras2; has opposite effects to Ras1; Tn mutation affects filamentous growth; rat catheter and Spider biofilm induced
RPL29	C1_11040W	CAGCTCACAACCAAACCAG	AAAGCTTTGGCAGTACCATG	60.3-60.1	139		-0.137577	-0.92271	-1.35318	-0.568047												0.0499514	NO	Ribosomal protein L29; induced upon germ tube formation; colony morphology-related gene regulation by Ssn6; intron in 5'-UTR; Spider biofilm repressed
RPL5	C7_01790C	ATTTTCGGTGGTCACGTTG	GGTCAGCTCTAATGGCTTCG	61.8-62.2	157		0.0986802	-1.01226	-1.91402	-0.803082												0.0171748	YES	Ribosomal protein; repressed upon phagocytosis by murine macrophages; Hap43-induced; Spider biofilm repressed
RPP1B	C7_03920C	CTCCGTCTCATACGCTGC	TTTACCTTCAACGGCTTTGG	60.6-62.3	142		-0.130806	-1.08657	-1.79814	-0.842376												0.0322147	NO	Conserved acidic ribosomal protein, likely involved in regulation of translation elongation; interacts with Rpp2A; 1 of 4 similar C. albicans ribosomal proteins (Rpp1A, Rpp1B, Rpp2A, Rpp2B); induced by Tbf1; Spider biofilm repressed
RPS3	CR_04810W	CAAGGTTATGCTGGTGTTGAAG	AAATGGCAATACCTTCTGGAG	61.8-60.3	166		-0.397731	-1.17558	-1.71721	-0.939358												0.0208056	NO	Ribosomal protein S3; Hog1, Hap43-induced; grepressed upon phagocytosis by murine macrophage; present in exponential and stationary phase cells; Spider biofilm repressed
RPS8A	C2_05610C	CACAAAAGATCCGCCACTG	CCGGTTTCAACTCTCAAAGC	62.7-62.1	164		-0.135237	-0.923246	-1.41186	-0.623854												0.0208056	NO	Small 40S ribosomal subunit protein; induced by ciclopirox olamine; repressed upon phagocytosis by murine macrophage; 5'-UTR intron; Hap43-induced; Spider biofilm repressed
RRN3	C2_00030W	CAGCGAAATCTTGGAAAAGC	GTTGAGCCAACCGACAAG	62.1-60.2	124		0.861762	0.0808225	0.746236	1.52718												0.122921	NO	Protein with a predicted role in recruitment of RNA polymerase I to rDNA; caspofungin induced; flucytosine repressed; repressed in core stress response; repressed by prostaglandins
RSM26	C5_04530W	CTTGGCATGGACCGATTATC	TAGTTTGCTTGGCTGTGTGC	62.6-62.4	119		0.351318	-0.388391	-0.552995	0.515922												0.0971955	NO	Putative mitochondrial ribosomal protein of the small subunit; mutation confers hypersensitivity to 5-fluorocytosine (5-FC), 5-fluorouracil (5-FU), and tubercidin (7-deazaadenosine)
SOD1	C4_02320C	TTGAACAAGAATCCGAATCCG	GAAATGAGGACCAGCAGAAG	64.4-59.8	137	tBOOH kezel‚s hat s nak vizsg lata	0.101589	0.687483	0.249045	0.540027												0.0427362	NO	Cytosolic copper- and zinc-containing superoxide dismutase; role in protection from oxidative stress; required for full virulence; alkaline induced by Rim101; induced by human blood; rat catheter, flow model and Spider biofilm repressed
SOD3	C7_00110W	TGCTCAGTATGGGTCTGTTTC	ATCCTGATTGGCAGTAGTGAC	60.1-59	142	tBOOH kezel‚s hat s nak vizsg lata	-0.231294	-0.581204	1.09607	1.44598												0.0216319	NO	Cytosolic manganese-containing superoxide dismutase; protects against oxidative stress; repressed by ciclopirox olamine, induced during stationary phase when SOD1 expression is low; Hap43-repressed; Spider and flow model biofilm induced
SOD4	C2_00660C	GGATTGCCTTCAGGTGTTG	AGCTGGTGTTTTGGCAGTAG	61.5-60.3	133		-0.169767	1.59665	1.52446	-0.241966												0.0216319	YES	Cu-containing superoxide dismutase; role in response to host innate immune ROS; regulated on white-opaque switch; ciclopirox olamine induced; caspofungin repressed; SOD1,4,5,6 gene family; yeast-associated; Spider biofilm induced
SPB4	C5_01600C	ATCTCTTGCATGGGAGAATTTAC	CCTGATCCAGTGACTGCTTC	60.7-60.8	159		0.589515	-0.270253	0.401265	1.26103												0.0480152	YES	Putative ATP-dependent RNA helicase; flucytosine repressed; Spider biofilm induced
TPK1	C1_10220C	CAACATCAACGAAATATATATGCTCA	GATATGTCTTGATGTTTTCTTGGTC	61.2-60.1	159		0.30333	0.284017	0.32707	0.346383												0.928552	NO	cAMP-dependent protein kinase catalytic subunit; Tpk2 isoform; involved in regulation of filamentation, phenotypic switching and mating; WT nuclear localization requires Bcy1; produced during stationary, not exponential growth
TPK2	C2_07210C	ATGTAACAGCAGTGTCGAGCTC	AGTAGAACGTTCAGGCAACAAC	61.8-60.6	140		-0.119505	-0.212621	-1.00516	-0.912045												0.149981	NO	cAMP-dependent protein kinase catalytic subunit; isoform of Tpk1; involved in regulation of filamentation, phenotypic switching and mating; needed for epithelial cell damage, engulfment and oral virulence in mice
TRK1	CR_07960C	CAGGCGTGGACTGCTCTC	GGCTGGCTTGTTTGTGATG	63.3-62.7	141		0.230785	-0.204152	0.0670792	0.502017												0.480341	NO	Potassium transporter; mediates K+ and Cl- influx; role in sensitivity to cationic antimicrobial peptides, not by direct uptake, possibly related to membrane permeability; contains 5' UTR intron; Spider biofilm induced
YOX1	C7_00970C	AAGGCATCCACCAGTTCATC	GGTTCTTGCAGTGGGAAAG	62.3-60.6	138		-0.0949601	0.157499	-0.42605	-0.678509												0.974296	NO	Putative homeodomain-containing transcription factor; transcriptional repressor; periodic mRNA expression, peak at cell-cycle G1/S phase
NA means not applicable.

## Sheet: RNAseq data
		RNAseq data (log2FC)
Gene name	Gene ID	KO vs WT	p (corrected)	Significance	KOt vs WTt	p (corrected)	Significance	KOt vs KO	p (corrected)	Significance	WTt vs WT	p (corrected)	Significance	Feature
ACT1	C1_13700W	-0.218717	0.311063	NO	-0.391054	0.0172745	NO	-0.373382	0.0245939	NO	-0.201045	0.188016	NO	Actin; gene has intron; transcript regulated by growth phase, starvation; at polarized growth site in budding and hyphal cells; required for wild-type Cdc42 localization; unprocessed N terminus; Hap43-induced; Spider biofilm repressed
ADR1	C4_02500C	0.361196	0.520707	NO	1.01779	0.00742968	YES	0.542023	0.107043	NO	-0.114575	0.759923	NO	C2H2 transcription factor; ortholog of S. cerevisiae Adr1 but mutant phenotype suggests a different set of target genes; transposon mutation affects filamentous growth; Spider biofilm induced
AOX2	C1_09150W	-2.01063	0.186955	NO	2.66247	0.0170432	YES	6.24027	0.000806	YES	1.56717	0.188357	NO	Alternative oxidase; cyanide-resistant respiration; induced by antimycin A, oxidants; growth; Hap43, chlamydospore formation repressed; rat catheter, Spider biofilm induced; regulated in Spider biofilms by Bcr1, Tec1, Ndt80, Brg1
BUD22	CR_00680W	0.135589	0.675929	NO	0.93196	0.00558731	NO	2.1811	0.000294	YES	1.38472	0.0171748	YES	Protein with a predicted role in 18S rRNA maturation and small ribosomal subunit biogenesis; repressed in core stress response; repressed by prostaglandins
C3_02750W	C3_02750W	-0.0185372	0.98822	NO	0.871828	0.221095	NO	3.32556	0.00349651	YES	2.43519	0.0171748	YES	Protein with a ribonuclease III domain; flow model biofilm induced; Spider biofilm induced
CAM1	C3_06010W	-0.534248	0.0564504	NO	-1.34246	0.00432369	YES	-1.45799	0.00027	YES	-0.649776	0.0311613	NO	Putative translation elongation factor eEF1 gamma; protein level decreased in stationary phase cultures; Spider biofilm repressed
CAT1	C1_06810W	0.687781	0.096086	NO	-0.517172	0.111705	NO	-0.933295	0.00867134	NO	0.271657	0.392049	NO	Catalase; resistance to oxidative stress, neutrophils, peroxide; role in virulence; regulated by iron, ciclopirox, fluconazole, carbon source, pH, Rim101, Ssn6, Hog1, Hap43, Sfu1, Sef1, farnesol, core stress response; Spider biofilm induced
CDC19	C2_05460W	-0.41351	0.10242	NO	-1.99444	0.00449093	YES	-2.07694	0.00136984	YES	-0.496009	0.0310327	NO	Pyruvate kinase at yeast cell surface; Gcn4/Hog1/GlcNAc regulated; Hap43/polystyrene adherence induced; repressed by phagocytosis/farnesol; hyphal growth role; stationary phase enriched; flow model biofilm induced; Spider biofilm repressed
CDC5	C1_00950C	-0.496949	0.0685946	NO	-1.39539	0.00611415	YES	-1.82992	0.000991	YES	-0.931489	0.0190822	NO	Polo-like kinase; member of conserved Mcm1 regulon; depletion causes defects in spindle elongation and Cdc35-dependent filamentation; virulence-group-correlated expression; likely essential (UAU1 method); Spider biofilm repressed
CDR1	C3_05220W	-0.415716	0.106125	NO	1.05849	0.0110336	YES	2.36401	0.000746	YES	0.889804	0.0171748	NO	Multidrug transporter of ABC superfamily; transports phospholipids in an in-to-out direction; induced by beta-estradiol, progesterone, corticosteroid, or cholesterol; Spider biofilm induced
CEK2	CR_05940W	-0.518528	0.0729929	NO	0.0817326	0.808571	NO	1.74193	0.00100871	YES	1.14167	0.0236486	YES	MAP kinase required for wild-type efficiency of mating; component of the signal transduction pathway that regulates mating; ortholog of S. cerevisiae Fus3; induced by Cph1, pheromone; transposon mutation affects filamentous growth
CFL2	C4_05780C	2.57397	0.0126188	YES	2.1207	0.00396386	YES	0.114763	0.613093	NO	0.568041	0.0579563	NO	Oxidoreductase; iron utilization; Sfu1/Sef1/Hap43/Nrg1/Tup1/Rim101 regulated; alkaline/low iron/fluphenazine/ciclopirox olamine, flucytosine, fluconazole, Spider/flow model/rat catheter biofilm induced; caspofungin/amphotericin B repressed
CFL4	C5_01360W	1.33144	0.0946816	NO	2.6067	0.00396386	YES	2.48181	0.00230098	YES	1.20656	0.0266015	YES	C-terminus similar to ferric reductases; induced in low iron; Sfu1-repressed; ciclopirox olamine induced; colony morphology-related gene regulation by Ssn6; Hap43-repressed; Sef1-regulated
CHT3	CR_10110W	-0.453782	0.0969108	NO	-3.68918	0.00449093	YES	-5.20736	0.000436	YES	-1.97197	0.0171748	YES	Major chitinase; secreted; functional homolog of S. cerevisiae Cts1p; 4 N-glycosylation motifs; possible O-mannosylation; putative signal peptide; hyphal-repressed; farnesol upregulated in biofilm; regulated by Efg1p, Cyr1p, Ras1p
DIM1	C1_13730C	0.393206	0.530999	NO	1.30784	0.00977034	YES	2.21704	0.000679	YES	1.3024	0.0602294	NO	Putative 18S rRNA dimethylase; predicted role in rRNA modification and processing; Hap43-induced; likely to be essential for growth based on insertional mutagenesis strategy; F-12/CO2 early biofilm induced
EFT2	C2_03100W	-0.247042	0.245291	NO	-1.07655	0.00647126	YES	-1.25988	0.00174277	YES	-0.430373	0.056948	NO	Elongation Factor 2 (eEF2); GTPase; essential; highly expressed; target of sordarin antifungals; antigenic in human/mouse; lacks site for regulatory phosphorylation by eEF2 kinase; GCN-regulated; higher protein amount in stationary phase
ENA2	C1_00390W	2.28557	0.0409998	YES	0.797837	0.23213	NO	-0.852724	0.127875	NO	0.63501	0.287318	NO	Putative sodium transporter; induced by ciclopirox olamine; alkaline induced by Rim101; repressed by high-level peroxide stress; induced in oral candidiasis clinical isolates; possibly essential gene; rat catheter and Spider biofilm induced
ENA21	C7_02910W	1.18317	0.158901	NO	1.27012	0.00728232	YES	0.80096	0.088871	NO	0.71401	0.133065	NO	Predicted P-type ATPase sodium pump; Gcn4p-regulated; flucytosine, amphotericin B, or ketoconazole-induced; osmotic stress-induced; overlaps orf19.5170.1, which is annotated as a blocked reading frame; Spider biofilm induced
ENP1	C7_03700C	-0.341851	0.737995	NO	1.05488	0.0183569	YES	2.58943	0.000813	YES	1.1927	0.150885	NO	Protein required for pre-rRNA processing and 40S ribosomal subunit synthesis; associated with U3 and U14 snoRNAs; transposon mutation affects filamentous growth; repressed by prostaglandins; Spider biofilm induced
FET31	C6_00480C	2.40137	0.0126188	YES	2.25813	0.00432369	YES	0.510288	0.11023	NO	0.653528	0.0235856	NO	Putative multicopper oxidase; ketoconazole/caspofungin/amphotericin B repressed; Sef1/Sfu1/Hap43 regulated; reports differ if functional homolog of ScFet3; rat catheter and Spider biofilm induced
FGR41	C1_10400C	-0.123003	0.747618	NO	-2.60385	0.00628227	YES	-4.11722	0.000625	YES	-1.63637	0.0210426	YES	Putative GPI-anchored adhesin-like protein; transposon mutation affects filamentous growth; Spider biofilm repressed
GAP1	C5_02790C	-0.142202	0.63067	NO	0.473159	0.0138946	NO	1.8031	0.000316	YES	1.18774	0.0173889	YES	Amino acid permease; antigenic in human/mouse; 10-12 transmembrane regions; regulated by nitrogen source; alkaline, GlcNAc, phagocytosis induced; WT virulence in mice; Spider and flow model biofilm induced
GAP2	C3_05580C	3.04114	0.0410761	YES	1.70937	0.0343659	YES	-0.207312	0.607199	NO	1.12446	0.191599	NO	General broad specificity amino acid permease; ketoconazole, flucytosine repressed; Ssy1-dependent histidine induction; regulated by Nrg1, Tup1; colony morphology-related gene regulation by Ssn6; Spider and flow model biofilm induced
GCV2	C1_08400C	-0.93536	0.0979247	NO	-0.75098	0.181848	NO	-2.07283	0.00896639	YES	-2.25721	0.0171748	YES	Glycine decarboxylase P subunit; protein of glycine catabolism; repressed by Efg1; Hog1-induced; induced by Rim101 at acid pH; transcript induced in elevated CO2; stationary phase enriched protein
GIT1	C2_06590C	3.58113	0.0244903	YES	2.14704	0.0166373	YES	-1.14439	0.0922736	NO	0.28971	0.53619	NO	Glycerophosphoinositol permease; involved in utilization of glycerophosphoinositol as a phosphate source; Rim101-repressed; virulence-group-correlated expression
GLR1	C5_01520C	0.160908	0.609724	NO	-0.4878	0.062161	NO	-0.91178	0.00527941	NO	-0.263072	0.328298	NO	Glutathione reductase; upregulated by human neutrophils; oxidative stress-induced regulation via Cap1p; overexpression correlates with multidrug resistance in a cap1 mutant, farnesol induced; stationary phase enriched protein
GPM1	C2_03270W	-0.629128	0.0933124	NO	-2.05388	0.00396386	YES	-1.97114	0.000638	YES	-0.546384	0.0449696	NO	Phosphoglycerate mutase; surface protein that binds host complement Factor H and FHL-1; antigenic; fluconazole, or amino acid starvation (3-AT) induced, farnesol-repressed; Hap43, flow model biofilm induced; Spider biofilm repressed
HGT1	C1_01980W	1.12358	0.0409998	YES	1.83507	0.0324598	YES	1.81541	0.00409125	YES	1.10392	0.125133	NO	High-affinity MFS glucose transporter; induced by progesterone, chloramphenicol, benomyl; likely essential for growth; protein newly produced during adaptation to the serum; rat catheter and Spider biofilm induced
HGT12	C7_00280W	2.65761	0.0244903	YES	0.968659	0.111455	NO	-1.35055	0.0324084	YES	0.338399	0.43557	NO	Glucose, fructose, mannose transporter; major facilitator superfamily; role in macrophage-induced hyphal growth; detected at germ tube plasma membrane by mass spectrometry; Snf3p-induced; 12 probable transmembrane segments
IFF11	C3_00600W	0.635878	0.300113	NO	-2.04175	0.017724	YES	-3.84196	0.00135074	YES	-1.16433	0.0743489	NO	Secreted protein required for normal cell wall structure and for virulence; member of the IFF family; Hap43p-repressed gene
IFM1	C7_02940C	0.254238	0.512217	NO	0.560157	0.0632668	NO	1.1569	0.00394404	YES	0.850982	0.0527764	NO	Putative mitochondrial translation initiation factor; transcript regulated by Nrg1, Mig1, and Tup1
JEN2	C4_04030W	1.22832	0.137147	NO	3.3057	0.00683375	YES	2.2362	0.00273604	YES	0.158824	0.865053	NO	Dicarboxylic acid transporter; regulated by glucose repression; induced by Rgt1; disruptants not obtained by UAU1 method; rat catheter and Spider biofilm induced
MET13	C3_02950C	0.120013	0.596122	NO	1.18191	0.00432369	YES	1.09395	0.00156798	YES	0.032054	0.872655	NO	Putative methionine biosynthesis protein; ketoconazole-induced; amphotericin B repressed; Spider biofilm repressed
MRPL3	C1_07910C	0.0158815	0.992452	NO	0.397076	0.165066	NO	1.03379	0.0131066	YES	0.652592	0.0698585	NO	Ribosomal protein of the large subunit, mitochondrial; repressed in core stress response; protein present in exponential and stationary growth phase yeast cultures
NAG3	C6_04610C	-0.668762	0.199611	NO	3.22673	0.00565695	YES	3.86274	0.0014791	YES	-0.0327466	0.958977	NO	Putative MFS transporter; similar to Nag4; required for wild-type mouse virulence and cycloheximide resistance; in gene cluster that includes genes encoding enzymes of GlcNAc catabolism; Spider biofilm repressed
NSA2	C3_06380W	0.897024	0.138646	NO	1.16884	0.0117351	YES	2.30999	0.000802	YES	2.03817	0.0193896	YES	Putative protein constituent of 66S pre-ribosomal particles; Hap43-induced; repressed by prostaglandins
OYE23	C6_01510W	0.215196	0.780713	NO	0.137655	0.725844	NO	-1.70279	0.00552354	YES	-1.62524	0.0404036	YES	Putative NAPDH dehydrogenase; induced by nitric oxide, benomyl; oxidative stress-induced via Cap1; Hap43p-repressed; rat catheter biofilm induced
PGK1	C6_00750C	-0.591568	0.0743562	NO	-2.23576	0.00432369	YES	-1.97726	0.00149474	YES	-0.333064	0.0600294	NO	Phosphoglycerate kinase; localizes to cell wall and cytoplasm; antigenic in murine/human infection; flow model biofilm, Hog1-, Hap43-, GCN-induced; repressed upon phagocytosis; repressed in Spider biofilms by Bcr1, Ndt80, Rob1, Brg1
PHO84	C1_11480W	2.52924	0.0449238	YES	1.2939	0.107905	NO	-0.805455	0.259858	NO	0.429878	0.409523	NO	High-affinity phosphate transporter; transcript regulated by white-opaque switch; Hog1, ciclopirox olamine or alkaline induced; caspofungin, stress repressed; required for normal TORC1 function
PLB1	C6_01990W	-0.106208	0.853403	NO	-2.52436	0.0143483	YES	-3.87793	0.00308264	YES	-1.45978	0.0171748	YES	Phospholipase B; host cell penetration and virulence in mouse systemic infection; Hog1-induced; signal sequence, N-glycosylation, and Tyr phosphorylation site; induced in fluconazole-resistant strains; rat catheter biofilm repressed
PPZ1	CR_06420W	-5.10589	1.96e-05	YES	-5.15509	2.68e-05	YES	0	1	NO	0.0492006	0.753359	NO	Protein phosphatase Z; fungal-specific type 1 family serine/threonine protein phosphatase involved in cation homeostasis and cell wall integrity
RAS1	C2_10210C	-0.0839386	0.468802	NO	-0.957132	0.00504354	NO	-1.35133	0.000519	YES	-0.478141	0.0282096	NO	RAS signal transduction GTPase; regulates cAMP and MAP kinase pathways; role in hyphal induction, virulence, apoptosis, heat-shock sensitivity; nonessential; plasma membrane-localized; complements viability of S. cerevisiae ras1 ras2 mutant
RAS2	C3_04480C	0.0741627	0.915025	NO	0.721595	0.201271	NO	2.05943	0.00505305	YES	1.412	0.0521497	NO	Protein similar to S. cerevisiae Ras2; has opposite effects to Ras1; Tn mutation affects filamentous growth; rat catheter and Spider biofilm induced
RPL29	C1_11040W	0.114873	0.801142	NO	-1.1897	0.00432369	YES	-2.17512	0.000264	YES	-0.870552	0.0499514	NO	Ribosomal protein L29; induced upon germ tube formation; colony morphology-related gene regulation by Ssn6; intron in 5'-UTR; Spider biofilm repressed
RPL5	C7_01790C	-0.325873	0.147699	NO	-1.57767	0.00472989	YES	-2.25187	0.000625	YES	-1.00008	0.0171748	YES	Ribosomal protein; repressed upon phagocytosis by murine macrophages; Hap43-induced; Spider biofilm repressed
RPP1B	C7_03920C	-0.0218346	0.943059	NO	-1.55577	0.0060261	YES	-2.38936	0.000445	YES	-0.855427	0.0322147	NO	Conserved acidic ribosomal protein, likely involved in regulation of translation elongation; interacts with Rpp2A; 1 of 4 similar C. albicans ribosomal proteins (Rpp1A, Rpp1B, Rpp2A, Rpp2B); induced by Tbf1; Spider biofilm repressed
RPS3	CR_04810W	-0.174062	0.43973	NO	-2.03566	0.00565695	YES	-2.74779	0.00101876	YES	-0.886197	0.0208056	NO	Ribosomal protein S3; Hog1, Hap43-induced; grepressed upon phagocytosis by murine macrophage; present in exponential and stationary phase cells; Spider biofilm repressed
RPS8A	C2_05610C	-0.145471	0.452383	NO	-1.3784	0.00881193	YES	-2.0846	0.00119448	YES	-0.851668	0.0208056	NO	Small 40S ribosomal subunit protein; induced by ciclopirox olamine; repressed upon phagocytosis by murine macrophage; 5'-UTR intron; Hap43-induced; Spider biofilm repressed
RRN3	C2_00030W	0.197304	0.816843	NO	1.19367	0.00962233	YES	2.01848	0.00136847	YES	1.02212	0.122921	NO	Protein with a predicted role in recruitment of RNA polymerase I to rDNA; caspofungin induced; flucytosine repressed; repressed in core stress response; repressed by prostaglandins
RSM26	C5_04530W	0.138616	0.828833	NO	0.48612	0.173818	NO	1.08271	0.0256184	YES	0.735204	0.0971955	NO	Putative mitochondrial ribosomal protein of the small subunit; mutation confers hypersensitivity to 5-fluorocytosine (5-FC), 5-fluorouracil (5-FU), and tubercidin (7-deazaadenosine)
SOD1	C4_02320C	0.211235	0.336875	NO	-0.0804949	0.467654	NO	0.180318	0.132885	NO	0.472048	0.0427362	NO	Cytosolic copper- and zinc-containing superoxide dismutase; role in protection from oxidative stress; required for full virulence; alkaline induced by Rim101; induced by human blood; rat catheter, flow model and Spider biofilm repressed
SOD3	C7_00110W	-0.0145158	0.942353	NO	0.423424	0.0915194	NO	1.33578	0.000679	YES	0.897845	0.0216319	NO	Cytosolic manganese-containing superoxide dismutase; protects against oxidative stress; repressed by ciclopirox olamine, induced during stationary phase when SOD1 expression is low; Hap43-repressed; Spider and flow model biofilm induced
SOD4	C2_00660C	1.49756	0.0409998	YES	2.36709	0.00445373	YES	2.48608	0.000352	YES	1.61655	0.0216319	YES	Cu-containing superoxide dismutase; role in response to host innate immune ROS; regulated on white-opaque switch; ciclopirox olamine induced; caspofungin repressed; SOD1,4,5,6 gene family; yeast-associated; Spider biofilm induced
SPB4	C5_01600C	0.370517	0.659938	NO	1.17905	0.00472989	YES	2.50503	0.000581	YES	1.6965	0.0480152	YES	Putative ATP-dependent RNA helicase; flucytosine repressed; Spider biofilm induced
TPK1	C1_10220C	-0.0587272	0.879222	NO	0.825238	0.0256061	NO	0.860229	0.0235867	NO	-0.0237361	0.928552	NO	cAMP-dependent protein kinase catalytic subunit; Tpk2 isoform; involved in regulation of filamentation, phenotypic switching and mating; WT nuclear localization requires Bcy1; produced during stationary, not exponential growth
TPK2	C2_07210C	-0.00379685	1	NO	-0.794938	0.0393924	NO	-1.14855	0.00865683	YES	-0.357407	0.149981	NO	cAMP-dependent protein kinase catalytic subunit; isoform of Tpk1; involved in regulation of filamentation, phenotypic switching and mating; needed for epithelial cell damage, engulfment and oral virulence in mice
TRK1	CR_07960C	-0.18021	0.581752	NO	0.214869	0.381095	NO	0.591378	0.0297856	NO	0.1963	0.480341	NO	Potassium transporter; mediates K+ and Cl- influx; role in sensitivity to cationic antimicrobial peptides, not by direct uptake, possibly related to membrane permeability; contains 5' UTR intron; Spider biofilm induced
YOX1	C7_00970C	0.0698855	0.857251	NO	-2.01664	0.00721927	YES	-2.06207	0.00158268	YES	0.0244551	0.974296	NO	Putative homeodomain-containing transcription factor; transcriptional repressor; periodic mRNA expression, peak at cell-cycle G1/S phase
Data are expressed in log2FC. Changes are significant if p<0.05 ands log2FC>1.
Significant and large up- or down-regulations are color coded.
