# Supplementary material for: Deletion of the fungus specific protein phosphatase Z1 exaggerates the oxidative stress response in Candida albicans
Source: BMC Genomics. 2019 Nov 19;20:873. doi: 10.1186/s12864-019-6252-6 (PMC6862791; doi:10.1186/s12864-019-6252-6)
Supplement: Supplementary file 3 — Additional file 3:Dataset S1. for Additional figures. Dataset S2. for Fig. 1. Dataset S3. for Table 1. Dataset S4. for Fig. 2. Dataset S5. for Table 2. Dataset S6. for Fig. 3. Dataset S7. for Table 3. DNA chip and RNA-Seq. Dataset S8. for Table 3. RT-qPCR. [file 12864_2019_6252_MOESM3_ESM.zip › Dataset S8 for Table 3 RT-qPCR.xlsx]

## Sheet: Data 3
		2-DCp																					FC					log2FC						FC					log2FC						FC
Gene name	Systematic name	1WT	2WT	3WT	4WT	5WT	1WTt	2WTt	3WTt	4WTt	5WTt	1KO	2KO	3KO	4KO	5KO	1KOt	2KOt	3KOt	4KOt	5KOt		KO vs WT	KO vs WT	KO vs WT	KO vs WT	KO vs WT	KO vs WT	KO vs WT	KO vs WT	KO vs WT	KO vs WT		WTt vs WT	WTt vs WT	WTt vs WT	WTt vs WT	WTt vs WT	WTt vs WT	WTt vs WT	WTt vs WT	WTt vs WT	WTt vs WT		KOt vs KO	KOt vs KO	KOt vs KO	KOt vs KO	KOt vs KO
AOX2	C1_09150W	0.00101803	0.00210787	0.001011	0.002366	0.00115331	0.0719597	0.0373348	0.0288557	0.0339605	0.089209	0.00278778	0.00346403	0.00793988	0.00944216	0.00373848	0.103187	0.0351581	0.082089	0.164558	0.0695085		2.7384	1.64338	7.85349	3.99077	3.24151	1.45333	0.716667	2.97333	1.99667	1.69667		70.6851	17.7121	28.5417	14.3535	77.3502	6.14333	4.14667	4.835	3.84333	6.27333		37.014	10.1495	10.3388	17.428	18.5927
BUD22	CR_00680W	0.000960895	0.00108984	0.000755647	0.00152533	0.000943297	0.00326961	0.00489888	0.00301561	0.00653922	0.00388824	0.00166915	0.00250669	0.0014199	0.00139712	0.00275895	0.0109216	0.0098659	0.00763406	0.013697	0.0114911		1.73708	2.30005	1.87905	0.915945	2.92479	0.796667	1.20167	0.91	-0.126667	1.54833		3.40267	4.49504	3.99077	4.28709	4.12197	1.76667	2.16833	1.99667	2.1	2.04333		6.54322	3.93583	5.3765	9.80375	4.16505
C3_02750W	C3_02750W	0.000212046	0.000125647	0.000203879	0.000160701	0.000165601	0.00181393	0.00223321	0.00306478	0.00255936	0.00189533	0.000374348	0.000175043	0.000495097	0.000283703	0.00104545	0.00332292	0.00582578	0.00768716	0.00353682	0.00478699		1.76541	1.39313	2.42839	1.76541	6.31303	0.82	0.478333	1.28	0.82	2.65833		8.5544	17.7736	15.0324	15.9262	11.4452	3.09667	4.15167	3.91	3.99333	3.51667		8.87656	33.2819	15.5266	12.4666	4.5789
C5_04530W	C5_04530W	0.0126038	0.00888138	0.0131694	0.0114911	0.0101667	0.0151977	0.0164398	0.0176197	0.018453	0.0227183	0.0144779	0.0141146	0.0159533	0.015553	0.0161947	0.0191038	0.0223023	0.0191038	0.0223023	0.0233031		1.1487	1.58924	1.21139	1.35347	1.59291	0.2	0.668333	0.276667	0.436667	0.671667		1.20581	1.85104	1.33793	1.60585	2.23457	0.27	0.888333	0.42	0.683333	1.16		1.31951	1.58008	1.19748	1.43396	1.43893
CAM1	C3_06010W	0.338368	0.363913	0.450625	0.380684	0.441351	0.173941	0.23871	0.189465	0.20733	0.126161	0.274206	0.335256	0.338368	0.347078	0.32496	0.135842	0.165702	0.114493	0.142595	0.15822		0.810378	0.921251	0.750886	0.911722	0.736284	-0.303333	-0.118333	-0.413333	-0.133333	-0.441667		0.514057	0.655954	0.420448	0.544624	0.285851	-0.96	-0.608333	-1.25	-0.876667	-1.80667		0.4954	0.494257	0.338368	0.410845	0.48689
CAT1	C1_06810W	0.193351	0.257	0.422185	0.151632	0.163508	0.155297	0.35301	0.351	0.315824	0.232939	0.0814471	0.216993	0.280059	0.0840727	0.143	0.168716	0.417819	0.2515	0.250321	0.324048		0.42124	0.844331	0.663356	0.554451	0.874576	-1.24729	-0.244119	-0.592144	-0.850867	-0.193344		0.803187	1.37358	0.831389	2.08283	1.42464	-0.316193	0.45794	-0.266404	1.05855	0.510595		2.07148	1.92549	0.898025	2.97743	2.26607
CDC19	C2_05460W	4.46915	3.66378	3.00008	3.38698	3.41843	2.9622	2.33486	2.31873	1.63959	1.88339	2.58471	3.18951	3.56771	3.11666	3.18215	1.64338	1.89649	1.18921	0.872564	0.936272		0.578344	0.870551	1.18921	0.920188	0.93088	-0.79	-0.2	0.25	-0.12	-0.103333		0.66281	0.63728	0.772889	0.484085	0.550953	-0.593333	-0.65	-0.371667	-1.04667	-0.86		0.63581	0.594604	0.333325	0.279968	0.294227
CDR1	C3_05220W	0.0108839	0.013261	0.0308198	0.0282292	0.0183255	0.0602317	0.0448111	0.0594025	0.0840078	0.0682355	0.0216423	0.0162509	0.0223538	0.0224056	0.0372917	0.0736417	0.0773029	0.0481384	0.0987552	0.193222		1.98848	1.22547	0.725309	0.793701	2.03496	0.991667	0.293333	-0.463333	-0.333333	1.025		5.53404	3.37916	1.92741	2.97592	3.72352	2.46833	1.75667	0.946667	1.57333	1.89667		3.40267	4.75683	2.15348	4.40762	5.18137
CFL2	C4_05780C	0.0027494	0.00324702	0.00257716	0.00608722	0.0050366	0.00717238	0.00812547	0.00666121	0.00998054	0.0044871	0.0126329	0.0214432	0.018157	0.0347543	0.0237379	0.0482498	0.0471478	0.0394636	0.0602317	0.0482498		4.59479	6.60397	7.04533	5.70938	4.71307	2.2	2.72333	2.81667	2.51333	2.23667		2.6087	2.50244	2.58471	1.63959	0.890899	1.38333	1.32333	1.37	0.713333	-0.166667		3.81937	2.19872	2.17347	1.73307	2.03261
CFL4	C5_01360W	0.000152737	0.000286999	0.000159591	0.000412496	0.000492815	0.000898621	0.00142318	0.00159746	0.0026804	0.0020455	0.00136205	0.00108858	0.00152885	0.00226962	0.00115331	0.00793988	0.0109469	0.00942037	0.0133841	0.00806934		8.91767	3.79298	9.57983	5.50217	2.34026	3.15667	1.92333	3.26	2.46	1.22667		5.88347	4.95883	10.0097	6.49802	4.15064	2.55667	2.31	3.32333	2.7	2.05333		5.82934	10.0561	6.16172	5.89708	6.99666
CHT3	CR_10110W	0.0489233	0.0511189	0.0517129	0.0466062	0.0409498	0.0198232	0.0157701	0.0123444	0.0103087	0.0098659	0.0511189	0.0431848	0.0392817	0.0452272	0.0466601	0.00496726	0.0058663	0.00228541	0.0017766	0.00259209		1.04488	0.844791	0.759611	0.97041	1.13945	0.0633333	-0.243333	-0.396667	-0.0433333	0.188333		0.405189	0.308498	0.23871	0.221186	0.240927	-1.30333	-1.69667	-2.06667	-2.17667	-2.05333		0.0971708	0.135842	0.05818	0.0392817	0.0555527
DIM1	C1_13730C	0.000397525	0.000387549	0.000244705	0.0010515	0.000602535	0.00153594	0.000999389	0.00300865	0.00511872	0.00285294	0.00174406	0.000423114	0.00363625	0.00323205	0.0030401	0.0103804	0.0101199	0.0082389	0.0155171	0.0100732		4.3873	1.09177	14.8597	3.07375	5.04551	2.13333	0.126667	3.89333	1.62	2.335		3.86375	2.57874	12.295	4.86801	4.7349	1.95	1.36667	3.62	2.28333	2.24333		5.95183	23.9176	2.26577	4.80099	3.31345
EFT2	C2_03100W	0.92445	0.906471	1.14472	1.15136	1.05214	0.733736	0.890899	0.514057	0.385108	0.585064	0.965936	1.41095	1.30285	1.06683	0.91067	0.434271	0.687771	0.324585	0.437291	0.470848		1.04488	1.55653	1.13813	0.926588	0.865537	0.0633333	0.638333	0.186667	-0.11	-0.208333		0.793701	0.982821	0.449066	0.334482	0.556068	-0.333333	-0.025	-1.155	-1.58	-0.846667		0.449585	0.487452	0.249135	0.409897	0.517035
ENA2	C1_00390W	0.0207367	0.0996721	0.0185385	0.0391006	0.0471478	0.139339	0.133662	0.151424	0.167628	0.117984	0.274841	0.212667	0.142925	0.0660636	0.26456	0.24429	0.0818996	0.226356	0.104145	0.322715		13.2538	2.13366	7.70966	1.68958	5.61129	3.72833	1.09333	2.94667	0.756667	2.48833		6.7194	1.34102	8.1681	4.28709	2.50244	2.74833	0.423333	3.03	2.1	1.32333		0.888843	0.385108	1.58374	1.57644	1.21982
ENA21	C7_02910W	0.0683144	0.0654559	0.111362	0.0904543	0.0853775	0.228458	0.195242	0.300756	0.394109	0.24429	0.31498	0.206374	0.195242	0.126452	0.182799	0.192109	0.232183	0.118531	0.58574	0.592546		4.61075	3.15287	1.75321	1.39797	2.14107	2.205	1.65667	0.81	0.483333	1.09833		3.34421	2.9828	2.7007	4.35699	2.86129	1.74167	1.57667	1.43333	2.12333	1.51667		0.609909	1.12506	0.607097	4.6321	3.24151
ENP1	C7_03700C	0.000840382	0.000892414	0.00141662	0.00122472	0.000898621	0.00618648	0.00401607	0.0118415	0.0054231	0.0109976	0.0017725	0.00209815	0.00121907	0.00214224	0.00268661	0.00918397	0.008749	0.00827706	0.00705731	0.0157337		2.10916	2.3511	0.860551	1.74917	2.9897	1.07667	1.23333	-0.216667	0.806667	1.58		7.3615	4.50023	8.35902	4.42804	12.2383	2.88	2.17	3.06333	2.14667	3.61333		5.18137	4.16986	6.78963	3.29436	5.85634
FET31	C6_00480C	0.0275845	0.0184957	0.0309268	0.0229823	0.034674	0.0383845	0.0377687	0.0484733	0.0540336	0.0492636	0.151424	0.0969465	0.148479	0.106088	0.145424	0.122995	0.135842	0.149339	0.236514	0.156945		5.48947	5.24157	4.80099	4.61608	4.19402	2.45667	2.39	2.26333	2.20667	2.06833		1.39152	2.04202	1.56736	2.3511	1.42076	0.476667	1.03	0.648333	1.23333	0.506667		0.812252	1.4012	1.00579	2.22942	1.07923
FGR41	C1_10400C	0.0699112	0.076415	0.0701539	0.0644058	0.0625	0.0295643	0.0242366	0.0218938	0.0177833	0.0195052	0.0842021	0.0751891	0.0719597	0.0834275	0.100481	0.0166693	0.00673861	0.00717238	0.00786684	0.00936612		1.20442	0.983957	1.02574	1.29534	1.6077	0.268333	-0.0233333	0.0366667	0.373333	0.685		0.422884	0.317171	0.312083	0.276114	0.312083	-1.24167	-1.65667	-1.68	-1.85667	-1.68		0.197967	0.0896222	0.0996721	0.0942955	0.0932125
GAP1	C5_02790C	0.0235467	0.0433848	0.0476956	0.034039	0.0209051	0.0650037	0.0879808	0.149685	0.0987552	0.085575	0.0382959	0.0234652	0.0187539	0.0698304	0.0318698	0.135842	0.160428	0.187288	0.117169	0.154427		1.62638	0.540862	0.393199	2.05148	1.5245	0.701667	-0.886667	-1.34667	1.03667	0.608333		2.76063	2.02792	3.13834	2.90123	4.0935	1.465	1.02	1.65	1.53667	2.03333		3.54717	6.83686	9.98664	1.67791	4.84557
GAP2	C3_05580C	0.0331848	0.0328795	0.0537845	0.0227183	0.0235739	0.0853775	0.117169	0.0996721	0.083235	0.0665231	0.0520725	0.106333	0.0645547	0.0351581	0.0941867	0.207809	0.0411395	0.12385	0.106826	0.155143		1.56917	3.23403	1.20025	1.54756	3.99538	0.65	1.69333	0.263333	0.63	1.99833		2.57279	3.56359	1.85318	3.66378	2.8219	1.36333	1.83333	0.89	1.87333	1.49667		3.99077	0.386891	1.91853	3.03845	1.64718
GCV2	C1_08400C	0.143919	0.103187	0.104025	0.111878	0.0869703	0.0274573	0.0616395	0.036906	0.0423939	0.0447077	0.0617821	0.089209	0.0741539	0.127627	0.0988693	0.0431848	0.0559391	0.0230355	0.0568511	0.0237653		0.429283	0.864537	0.712848	1.14076	1.13682	-1.22	-0.21	-0.488333	0.19	0.185		0.190782	0.597358	0.354781	0.378929	0.514057	-2.39	-0.743333	-1.495	-1.4	-0.96		0.698985	0.627056	0.310644	0.445449	0.240371
GIT1	C2_06590C	0.0012782	0.00107112	0.00158643	0.00208366	0.00280717	0.00244379	0.00208366	0.00361113	0.00416731	0.00342424	0.00251249	0.00471019	0.00672306	0.00841201	0.014731	0.00366154	0.00646411	0.00866851	0.0099575	0.00987731		1.96564	4.39745	4.23785	4.03714	5.24763	0.975	2.13667	2.08333	2.01333	2.39167		1.91189	1.94531	2.27626	2	1.21982	0.935	0.96	1.18667	1	0.286667		1.45734	1.37237	1.28937	1.18372	0.670511
GPM1	C2_03270W	5.30861	4.12197	2.78305	3.40267	3.45815	3.89962	3.06666	2.15846	1.84038	2.06575	4.63746	3.34035	2	3.32495	3.34035	1.70527	1.85318	0.724471	0.797377	1.42899		0.873573	0.810378	0.718636	0.97716	0.965936	-0.195	-0.303333	-0.476667	-0.0333333	-0.05		0.734584	0.743979	0.775572	0.540862	0.597358	-0.445	-0.426667	-0.366667	-0.886667	-0.743333		0.367717	0.554785	0.362236	0.239816	0.427798
HGT1	C1_01980W	0.0033499	0.00309324	0.00622951	0.010501	0.00528701	0.0676078	0.073133	0.0659112	0.101532	0.0520725	0.0177423	0.018157	0.0187106	0.00901577	0.0250624	0.306367	0.0369914	0.317905	0.147283	0.189684		5.29636	5.86989	3.00355	0.858565	4.74037	2.405	2.55333	1.58667	-0.22	2.245		20.182	23.6429	10.5805	9.66878	9.84916	4.335	4.56333	3.40333	3.27333	3.3		17.2677	2.03731	16.9906	16.3362	7.56846
HGT12	C7_00280W	0.052556	0.000904871	0.0488104	0.0193257	0.0216423	0.00961832	0.0162509	0.00172802	0.013571	0.0150579	0.0023013	0.0394636	0.0230887	0.00361948	0.0303253	0.0341967	0.0288224	0.0589921	0.00224355	0.0365243		0.0437876	43.6124	0.473029	0.187288	1.4012	-4.51333	5.44667	-1.08	-2.41667	0.486667		0.183011	17.9594	0.0354026	0.702222	0.695762	-2.45	4.16667	-4.82	-0.51	-0.523333		14.8597	0.730353	2.55502	0.619854	1.20442
IFF11	C3_00600W	0.0179692	0.0139203	0.00843147	0.00929068	0.00845097	0.0052748	0.00367001	0.00232267	0.00272411	0.00229069	0.0142786	0.0158798	0.00837323	0.0167852	0.00896384	0.00372985	0.00402536	0.00434428	0.00127968	0.0031802		0.794618	1.14076	0.993092	1.80667	1.06069	-0.331667	0.19	-0.01	0.853333	0.085		0.293548	0.263645	0.275476	0.293209	0.271057	-1.76833	-1.92333	-1.86	-1.77	-1.88333		0.261219	0.25349	0.51883	0.0762387	0.354781
IFM1	C7_02940C	0.00412898	0.00537942	0.00942037	0.00676982	0.00536081	0.00968522	0.0114646	0.0165159	0.0129282	0.00924785	0.00732308	0.00918397	0.0113854	0.00784868	0.00741674	0.0098659	0.0124303	0.0154455	0.0129581	0.0128984		1.77358	1.70724	1.2086	1.15936	1.38351	0.826667	0.771667	0.273333	0.213333	0.468333		2.34567	2.1312	1.75321	1.90968	1.72508	1.23	1.09167	0.81	0.933333	0.786667		1.34723	1.35347	1.3566	1.65099	1.73909
JEN2	C4_04030W	0.00336153	0.000325889	0.00250091	0.00362786	0.00336153	0.00251249	0.00546082	0.00375579	0.0024551	0.00362786	0.00456026	0.00227487	0.00205972	0.00112958	0.00760765	0.00278135	0.00966286	0.0138882	0.0209051	0.0244334		1.3566	6.98051	0.823591	0.311362	2.26315	0.44	2.80333	-0.28	-1.68333	1.17833		0.747425	16.7567	1.50177	0.676737	1.07923	-0.42	4.06667	0.586667	-0.563333	0.11		0.609909	4.24766	6.74273	18.507	3.21169
MET13	C3_02950C	0.0213938	0.0285572	0.0266141	0.0241807	0.0308198	0.0331848	0.0319804	0.0596776	0.040386	0.03983	0.0375945	0.0414256	0.0420524	0.0395549	0.0325394	0.0505317	0.0583146	0.0838139	0.107818	0.0749289		1.75727	1.45062	1.58008	1.6358	1.0558	0.813333	0.536667	0.66	0.71	0.0783333		1.55114	1.11987	2.24233	1.67018	1.29235	0.633333	0.163333	1.165	0.74	0.37		1.34412	1.40769	1.99308	2.72578	2.30271
MRPL3	C1_07910C	0.017579	0.0210749	0.0325771	0.0276483	0.0200535	0.0333385	0.0412346	0.0647041	0.0523137	0.0430851	0.0341178	0.0391006	0.0455417	0.0390103	0.0392363	0.0485854	0.0559391	0.056589	0.0660636	0.0677642		1.94082	1.85532	1.39797	1.41095	1.95658	0.956667	0.891667	0.483333	0.496667	0.968333		1.89649	1.95658	1.98618	1.89212	2.14851	0.923333	0.968333	0.99	0.92	1.10333		1.42405	1.43065	1.24258	1.69349	1.72708
NAG3	C6_04610C	0.00257716	0.00141662	0.00231731	0.00174004	0.00116941	0.00284636	0.00326961	0.00267422	0.00426472	0.00302259	0.00372985	0.00373848	0.00252413	0.0041577	0.0041625	0.0103325	0.010501	0.0235195	0.0213938	0.0390554		1.44727	2.63902	1.08925	2.38943	3.55948	0.533333	1.4	0.123333	1.25667	1.83167		1.10445	2.30804	1.15402	2.45094	2.58471	0.143333	1.20667	0.206667	1.29333	1.37		2.77022	2.80889	9.31787	5.14558	9.38268
NSA2	C3_06380W	0.00130959	0.00352051	0.00269905	0.00141009	0.00222805	0.00728932	0.0185814	0.00732308	0.0203805	0.00870866	0.00526263	0.00903663	0.0059071	0.017337	0.00742531	0.0311779	0.0255594	0.0296327	0.053044	0.0293601		4.01853	2.56685	2.18859	12.295	3.33264	2.00667	1.36	1.13	3.62	1.73667		5.5661	5.27803	2.71321	14.4534	3.90864	2.47667	2.4	1.44	3.85333	1.96667		5.92439	2.82843	5.01645	3.05958	3.95406
OYE23	C6_01510W	0.0114118	0.00443556	0.00439984	0.0115711	0.00833463	0.00305065	0.00350428	0.00204078	0.00339274	0.00562733	0.0105496	0.0193257	0.00673083	0.0166308	0.00652412	0.0013402	0.0128389	0.00174004	0.00924785	0.0104646		0.92445	4.35699	1.52979	1.43727	0.782773	-0.113333	2.12333	0.613333	0.523333	-0.353333		0.267325	0.790041	0.46383	0.293209	0.675175	-1.90333	-0.34	-1.10833	-1.77	-0.566667		0.127038	0.664343	0.258517	0.556068	1.60399
PGK1	C6_00750C	2.71321	2.9897	2.16095	2.1386	2.50244	2.78949	2.05623	2.18859	1.37554	1.67404	2.30804	2.51403	2.6666	2.14355	2.06814	1.28046	1.39474	1.16473	0.778265	0.686977		0.850667	0.840896	1.23399	1.00231	0.82645	-0.233333	-0.25	0.303333	0.00333333	-0.275		1.02811	0.687771	1.01279	0.643197	0.668964	0.04	-0.54	0.0183333	-0.636667	-0.58		0.554785	0.554785	0.436786	0.363073	0.332171
PHO84	C1_11480W	0.0674518	0.0480273	0.0206173	0.104145	0.0778406	0.118531	0.101766	0.0787451	0.162668	0.161918	0.289841	0.0925686	0.13742	0.108067	0.273258	0.127332	0.0942955	0.199805	0.198425	0.20566		4.29701	1.92741	6.66529	1.03766	3.51048	2.10333	0.946667	2.73667	0.0533333	1.81167		1.75727	2.11893	3.81937	1.56193	2.08012	0.813333	1.08333	1.93333	0.643333	1.05667		0.439317	1.01866	1.45397	1.83613	0.752623
PLB1	C6_01990W	0.0230887	0.0124016	0.0155171	0.0120624	0.0205223	0.0122026	0.00361113	0.00371265	0.00123039	0.0114911	0.0115444	0.0127208	0.0108337	0.0155889	0.0227446	0.0054231	0.00087607	0.00310398	0.00137153	0.00129306		0.5	1.02574	0.698178	1.29235	1.10829	-1	0.0366667	-0.518333	0.37	0.148333		0.528509	0.291183	0.239263	0.102002	0.559936	-0.92	-1.78	-2.06333	-3.29333	-0.836667		0.469761	0.0688691	0.286512	0.0879808	0.0568511
RPL29	C1_11040W	1.07177	1.4257	1.35347	1.21419	1.07923	0.631418	0.808508	0.583714	0.63581	0.574349	1.27751	1.33176	1.54756	1.3692	1.55653	0.526072	0.686184	0.39685	0.508152	0.522439		1.19196	0.934111	1.1434	1.12766	1.44226	0.253333	-0.0983333	0.193333	0.173333	0.528333		0.589134	0.567097	0.431271	0.523647	0.532185	-0.763333	-0.818333	-1.21333	-0.933333	-0.91		0.411796	0.515246	0.256435	0.371131	0.335643
RPL5	C7_01790C	1.29235	1.25266	1.21419	1.28937	1.01162	0.538369	0.732043	0.436282	0.532185	0.47522	0.882703	1.33793	1.39152	1.42241	1.40932	0.33371	0.000137972	0.360149	0.391387	0.405189		0.68302	1.06807	1.14605	1.10318	1.39313	-0.55	0.095	0.196667	0.141667	0.478333		0.41658	0.584389	0.359318	0.412748	0.469761	-1.26333	-0.775	-1.47667	-1.27667	-1.09		0.378055	0.422396	0.258816	0.275158	0.287507
RPP1B	C7_03920C	0.952638	1.29385	1.38831	1.00463	0.918064	0.612734	0.700602	0.450625	0.502896	0.39685	1.05458	1.23685	1.37237	0.935191	1.54221	0.351923	0.522439	0.291857	0.313528	0.31498		1.10701	0.955945	0.988514	0.93088	1.67985	0.146667	-0.065	-0.0166667	-0.103333	0.748333		0.643197	0.541488	0.324585	0.500578	0.432269	-0.636667	-0.885	-1.62333	-0.998333	-1.21		0.33371	0.422396	0.212667	0.335256	0.204239
RPS3	CR_04810W	1.01866	1.13158	1.58557	1.18646	1.09682	0.634342	0.733736	0.508152	0.583714	0.579682	1.26284	1.06437	1.61328	1.2643	1.48624	0.40239	0.524858	0.337587	0.336031	0.386891		1.23971	0.940609	1.01748	1.0656	1.35504	0.31	-0.0883333	0.025	0.0916667	0.438333		0.622725	0.64842	0.320486	0.491978	0.528509	-0.683333	-0.625	-1.64167	-1.02333	-0.92		0.31864	0.493116	0.209255	0.265785	0.260316
RPS8A	C2_05610C	1.48796	1.78798	1.97247	1.97475	1.50873	0.895025	1.23114	0.775572	0.968171	0.895025	1.62826	1.60214	2.07532	2.10429	1.86391	0.675175	0.965936	0.47522	0.63581	0.675175		1.09429	0.89606	1.05214	1.0656	1.23542	0.13	-0.158333	0.0733333	0.0916667	0.305		0.601513	0.688566	0.393199	0.490276	0.593231	-0.733333	-0.538333	-1.34667	-1.02833	-0.753333		0.41466	0.602904	0.228986	0.302149	0.362236
RRN3	C2_00030W	0.00205023	0.00174406	0.00191736	0.00260109	0.00199878	0.00336153	0.00628735	0.00371265	0.00818199	0.00469932	0.00382586	0.00368701	0.00431427	0.00624392	0.0056534	0.0133532	0.01005	0.024575	0.0166693	0.0128984		1.86607	2.11404	2.25012	2.4005	2.82843	0.9	1.08	1.17	1.26333	1.5		1.63959	3.605	1.93634	3.1456	2.3511	0.713333	1.85	0.953333	1.65333	1.23333		3.49026	2.72578	5.6962	2.66968	2.28153
SOD1	C4_02320C	0.318181	0.38036	0.368364	0.693743	0.562915	0.619452	0.579441	0.589963	0.953859	0.765774	0.633791	0.597189	0.33131	0.538813	0.75815	0.910757	0.71309	0.715697	1.36072	1.02101		1.99192	1.57006	0.899411	0.776674	1.34683	0.994158	0.650824	-0.152948	-0.364619	0.429564		1.94685	1.5234	1.60158	1.37494	1.36037	0.961145	0.607297	0.679495	0.459374	0.444001		1.437	1.19408	2.1602	2.5254	1.34672
SOD3	C7_00110W	0.00258166	0.0033	0.00210299	0.00387663	0.00327782	0.0128606	0.0071	0.0205006	0.0147191	0.0143103	0.00426953	0.0021218	0.00273647	0.00294711	0.0027	0.0151413	0.0086	0.0223796	0.0203801	0.0162931		1.6538	0.642969	1.30122	0.760224	0.823719	0.725781	-0.637179	0.37987	-0.395504	-0.279776		4.98154	2.15152	9.74831	3.79688	4.3658	2.31659	1.10535	3.28515	1.92482	2.12625		3.54637	4.05317	8.17828	6.91528	6.0345
SOD4	C2_00660C	0.00178483	0.00269905	0.00309681	0.00335377	0.00366154	0.0132304	0.0115711	0.0197774	0.0208087	0.0150232	0.00513056	0.00534844	0.00679332	0.00694408	0.00856895	0.08266	0.0953912	0.075363	0.16532	0.0993272		2.87454	1.9816	2.19365	2.07053	2.34026	1.52333	0.986667	1.13333	1.05	1.22667		7.4127	4.28709	6.38639	6.20458	4.10296	2.89	2.1	2.675	2.63333	2.03667		16.1113	17.8353	11.0937	23.8073	11.5915
SPB4	C5_01600C	0.00042803	0.000409173	0.000350087	0.000764427	0.000596992	0.00186493	0.00231731	0.00165762	0.00364466	0.00252997	0.000815516	0.00120229	0.000793215	0.0017725	0.00149912	0.00561434	0.0044871	0.00526263	0.00883023	0.00650907		1.90528	2.93834	2.26577	2.31873	2.51112	0.93	1.555	1.18	1.21333	1.32833		4.35699	5.66339	4.7349	4.76783	4.23785	2.12333	2.50167	2.24333	2.25333	2.08333		6.88441	3.73213	6.63456	4.9818	4.34192
TRK1	CR_07960C	0.00230663	0.0025891	0.00291963	0.00356965	0.00333831	0.00344806	0.00332292	0.00775854	0.00501338	0.00485381	0.00255346	0.00465609	0.00333831	0.00405336	0.00421574	0.00578554	0.00442533	0.00939863	0.00641946	0.00650907		1.10701	1.79834	1.1434	1.1355	1.26284	0.146667	0.846667	0.193333	0.183333	0.336667		1.49485	1.28343	2.65737	1.40444	1.45397	0.58	0.36	1.41	0.49	0.54		2.26577	0.950439	2.81539	1.58374	1.54399
[truncated: 15 more columns]

## Sheet: KO vs WT
Gene name	Systematic name	log2FC
		KO vs WT					mean	p-value	Significance
AOX2	C1_09150W	1.45333	0.716667	2.97333	1.99667	1.69667	1.76733	0.00762054	yes	yes	no
BUD22	CR_00680W	0.796667	1.20167	0.91	-0.126667	1.54833	0.866	0.018004	yes	no	no
C3_02750W	C3_02750W	0.82	0.478333	1.28	0.82	2.65833	1.21133	0.0222087	yes	no	no
C5_04530W	C5_04530W	0.2	0.668333	0.276667	0.436667	0.671667	0.450667	0.00544923	yes	yes	no
CAM1	C3_06010W	-0.303333	-0.118333	-0.413333	-0.133333	-0.441667	-0.282	0.254149	no	no	no
CAT1	C1_06810W	-1.24729	-0.244119	-0.592144	-0.850867	-0.193344	-0.625552	0.395963	no	no	no
CDC19	C2_05460W	-0.79	-0.2	0.25	-0.12	-0.103333	-0.192667	0.784746	no	no	no
CDR1	C3_05220W	0.991667	0.293333	-0.463333	-0.333333	1.025	0.302667	0.830584	no	no	no
CFL2	C4_05780C	2.2	2.72333	2.81667	2.51333	2.23667	2.498	0.000185592	yes	yes	yes
CFL4	C5_01360W	3.15667	1.92333	3.26	2.46	1.22667	2.40533	0.000197427	yes	yes	yes
CHT3	CR_10110W	0.0633333	-0.243333	-0.396667	-0.0433333	0.188333	-0.0863333	0.989273	no	no	no
DIM1	C1_13730C	2.13333	0.126667	3.89333	1.62	2.335	2.02167	0.012771	yes	no	no
EFT2	C2_03100W	0.0633333	0.638333	0.186667	-0.11	-0.208333	0.114	0.951596	no	no	no
ENA2	C1_00390W	3.72833	1.09333	2.94667	0.756667	2.48833	2.20267	0.00220593	yes	yes	no
ENA21	C7_02910W	2.205	1.65667	0.81	0.483333	1.09833	1.25067	0.0257466	yes	no	no
ENP1	C7_03700C	1.07667	1.23333	-0.216667	0.806667	1.58	0.896	0.0438024	yes	no	no
FET31	C6_00480C	2.45667	2.39	2.26333	2.20667	2.06833	2.277	0.000185452	yes	yes	yes
FGR41	C1_10400C	0.268333	-0.0233333	0.0366667	0.373333	0.685	0.268	0.559446	no	no	no
GAP1	C5_02790C	0.701667	-0.886667	-1.34667	1.03667	0.608333	0.0226667	0.999885	no	no	no
GAP2	C3_05580C	0.65	1.69333	0.263333	0.63	1.99833	1.047	0.0728451	no	no	no
GCV2	C1_08400C	-1.22	-0.21	-0.488333	0.19	0.185	-0.308667	0.709344	no	no	no
GIT1	C2_06590C	0.975	2.13667	2.08333	2.01333	2.39167	1.92	0.0016908	yes	yes	no
GPM1	C2_03270W	-0.195	-0.303333	-0.476667	-0.0333333	-0.05	-0.211667	0.895353	no	no	no
HGT1	C1_01980W	2.405	2.55333	1.58667	-0.22	2.245	1.714	0.017136	yes	no	no
HGT12	C7_00280W	-4.51333	5.44667	-1.08	-2.41667	0.486667	-0.415333	0.985624	no	no	no
IFF11	C3_00600W	-0.331667	0.19	-0.01	0.853333	0.085	0.157333	0.96963	no	no	no
IFM1	C7_02940C	0.826667	0.771667	0.273333	0.213333	0.468333	0.510667	0.109882	no	no	no
JEN2	C4_04030W	0.44	2.80333	-0.28	-1.68333	1.17833	0.491667	0.901021	no	no	no
MET13	C3_02950C	0.813333	0.536667	0.66	0.71	0.0783333	0.559667	0.0484688	yes	no	no
MRPL3	C1_07910C	0.956667	0.891667	0.483333	0.496667	0.968333	0.759333	0.00338015	yes	yes	no
NAG3	C6_04610C	0.533333	1.4	0.123333	1.25667	1.83167	1.029	0.0278765	yes	no	no
NSA2	C3_06380W	2.00667	1.36	1.13	3.62	1.73667	1.97067	0.000799161	yes	yes	yes
OYE23	C6_01510W	-0.113333	2.12333	0.613333	0.523333	-0.353333	0.558667	0.795911	no	no	no
PGK1	C6_00750C	-0.233333	-0.25	0.303333	0.00333333	-0.275	-0.0903333	0.970928	no	no	no
PHO84	C1_11480W	2.10333	0.946667	2.73667	0.0533333	1.81167	1.53033	0.0125123	yes	no	no
PLB1	C6_01990W	-1	0.0366667	-0.518333	0.37	0.148333	-0.192667	0.987124	no	no	no
RPL29	C1_11040W	0.253333	-0.0983333	0.193333	0.173333	0.528333	0.21	0.398377	no	no	no
RPL5	C7_01790C	-0.55	0.095	0.196667	0.141667	0.478333	0.0723333	0.999969	no	no	no
RPP1B	C7_03920C	0.146667	-0.065	-0.0166667	-0.103333	0.748333	0.142	0.884223	no	no	no
RPS3	CR_04810W	0.31	-0.0883333	0.025	0.0916667	0.438333	0.155333	0.726775	no	no	no
RPS8A	C2_05610C	0.13	-0.158333	0.0733333	0.0916667	0.305	0.0883333	0.947936	no	no	no
RRN3	C2_00030W	0.9	1.08	1.17	1.26333	1.5	1.18267	0.00184677	yes	yes	no
SOD1	C4_02320C	0.994158	0.650824	-0.152948	-0.364619	0.429564	0.311396	0.633662	no	no	no
SOD3	C7_00110W	0.725781	-0.637179	0.37987	-0.395504	-0.279776	-0.0413616	0.999007	no	no	no
SOD4	C2_00660C	1.52333	0.986667	1.13333	1.05	1.22667	1.184	0.000973422	yes	yes	yes
SPB4	C5_01600C	0.93	1.555	1.18	1.21333	1.32833	1.24133	0.0025306	yes	yes	no
TRK1	CR_07960C	0.146667	0.846667	0.193333	0.183333	0.336667	0.341333	0.509123	no	no	no

## Sheet: WTt vs WT
Gene name	Systematic name	log2FC
		WTt vs WT					mean	p-value	Significance
AOX2	C1_09150W	6.14333	4.14667	4.835	3.84333	6.27333	5.04833	0.000185452	yes	yes	yes
BUD22	CR_00680W	1.76667	2.16833	1.99667	2.1	2.04333	2.015	0.000186685	yes	yes	yes
C3_02750W	C3_02750W	3.09667	4.15167	3.91	3.99333	3.51667	3.73367	0.000185455	yes	yes	yes
C5_04530W	C5_04530W	0.27	0.888333	0.42	0.683333	1.16	0.684333	0.000263625	yes	yes	yes
CAM1	C3_06010W	-0.96	-0.608333	-1.25	-0.876667	-1.80667	-1.10033	0.000188126	yes	yes	yes
CAT1	C1_06810W	-0.316193	0.45794	-0.266404	1.05855	0.510595	0.288897	0.87619	no	no	no
CDC19	C2_05460W	-0.593333	-0.65	-0.371667	-1.04667	-0.86	-0.704333	0.0162875	yes	no	no
CDR1	C3_05220W	2.46833	1.75667	0.946667	1.57333	1.89667	1.72833	0.00106308	yes	yes	no
CFL2	C4_05780C	1.38333	1.32333	1.37	0.713333	-0.166667	0.924667	0.0239696	yes	no	no
CFL4	C5_01360W	2.55667	2.31	3.32333	2.7	2.05333	2.58867	0.000189151	yes	yes	yes
CHT3	CR_10110W	-1.30333	-1.69667	-2.06667	-2.17667	-2.05333	-1.85933	0.000203348	yes	yes	yes
DIM1	C1_13730C	1.95	1.36667	3.62	2.28333	2.24333	2.29267	0.00493242	yes	yes	no
EFT2	C2_03100W	-0.333333	-0.025	-1.155	-1.58	-0.846667	-0.788	0.0108382	yes	no	no
ENA2	C1_00390W	2.74833	0.423333	3.03	2.1	1.32333	1.925	0.00661957	yes	yes	no
ENA21	C7_02910W	1.74167	1.57667	1.43333	2.12333	1.51667	1.67833	0.00291246	yes	yes	no
ENP1	C7_03700C	2.88	2.17	3.06333	2.14667	3.61333	2.77467	0.000185512	yes	yes	yes
FET31	C6_00480C	0.476667	1.03	0.648333	1.23333	0.506667	0.779	0.00683471	yes	yes	no
FGR41	C1_10400C	-1.24167	-1.65667	-1.68	-1.85667	-1.68	-1.623	0.000186268	yes	yes	yes
GAP1	C5_02790C	1.465	1.02	1.65	1.53667	2.03333	1.541	0.00131419	yes	yes	no
GAP2	C3_05580C	1.36333	1.83333	0.89	1.87333	1.49667	1.49133	0.00792336	yes	yes	no
GCV2	C1_08400C	-2.39	-0.743333	-1.495	-1.4	-0.96	-1.39767	0.00102831	yes	yes	no
GIT1	C2_06590C	0.935	0.96	1.18667	1	0.286667	0.873667	0.199663	no	no	no
GPM1	C2_03270W	-0.445	-0.426667	-0.366667	-0.886667	-0.743333	-0.573667	0.267243	no	no	no
HGT1	C1_01980W	4.335	4.56333	3.40333	3.27333	3.3	3.775	0.000188357	yes	yes	yes
HGT12	C7_00280W	-2.45	4.16667	-4.82	-0.51	-0.523333	-0.827333	0.901765	no	no	no
IFF11	C3_00600W	-1.76833	-1.92333	-1.86	-1.77	-1.88333	-1.841	0.000602881	yes	yes	yes
IFM1	C7_02940C	1.23	1.09167	0.81	0.933333	0.786667	0.970333	0.00155456	yes	yes	no
JEN2	C4_04030W	-0.42	4.06667	0.586667	-0.563333	0.11	0.756	0.720832	no	no	no
MET13	C3_02950C	0.633333	0.163333	1.165	0.74	0.37	0.614333	0.0280479	yes	no	no
MRPL3	C1_07910C	0.923333	0.968333	0.99	0.92	1.10333	0.981	0.000443347	yes	yes	yes
NAG3	C6_04610C	0.143333	1.20667	0.206667	1.29333	1.37	0.844	0.0827373	no	no	no
NSA2	C3_06380W	2.47667	2.4	1.44	3.85333	1.96667	2.42733	0.00024551	yes	yes	yes
OYE23	C6_01510W	-1.90333	-0.34	-1.10833	-1.77	-0.566667	-1.13767	0.279648	no	no	no
PGK1	C6_00750C	0.04	-0.54	0.0183333	-0.636667	-0.58	-0.339667	0.380922	no	no	no
PHO84	C1_11480W	0.813333	1.08333	1.93333	0.643333	1.05667	1.106	0.0854741	no	no	no
PLB1	C6_01990W	-0.92	-1.78	-2.06333	-3.29333	-0.836667	-1.77867	0.0345903	yes	no	no
RPL29	C1_11040W	-0.763333	-0.818333	-1.21333	-0.933333	-0.91	-0.927667	0.000192167	yes	yes	yes
RPL5	C7_01790C	-1.26333	-0.775	-1.47667	-1.27667	-1.09	-1.17633	0.884879	no	no	no
RPP1B	C7_03920C	-0.636667	-0.885	-1.62333	-0.998333	-1.21	-1.07067	0.000423182	yes	yes	yes
RPS3	CR_04810W	-0.683333	-0.625	-1.64167	-1.02333	-0.92	-0.978667	0.000208278	yes	yes	yes
RPS8A	C2_05610C	-0.733333	-0.538333	-1.34667	-1.02833	-0.753333	-0.88	0.00048316	yes	yes	yes
RRN3	C2_00030W	0.713333	1.85	0.953333	1.65333	1.23333	1.28067	0.000951714	yes	yes	yes
SOD1	C4_02320C	0.961145	0.607297	0.679495	0.459374	0.444001	0.630262	0.110147	no	no	no
SOD3	C7_00110W	2.31659	1.10535	3.28515	1.92482	2.12625	2.15163	0.000189491	yes	yes	yes
SOD4	C2_00660C	2.89	2.1	2.675	2.63333	2.03667	2.467	0.000185454	yes	yes	yes
SPB4	C5_01600C	2.12333	2.50167	2.24333	2.25333	2.08333	2.241	0.000186626	yes	yes	yes
TRK1	CR_07960C	0.58	0.36	1.41	0.49	0.54	0.676	0.0562079	no	no	no

## Sheet: KOt vs KO
Gene name	Systematic name	log2FC
		KOt vs KO					mean	p-value	Significance
AOX2	C1_09150W	5.21	3.34333	3.37	4.12333	4.21667	4.05267	0.000185595	yes	yes	yes
BUD22	CR_00680W	2.71	1.97667	2.42667	3.29333	2.05833	2.493	0.000185462	yes	yes	yes
C3_02750W	C3_02750W	3.15	5.05667	3.95667	3.64	2.195	3.59967	0.000185462	yes	yes	yes
C5_04530W	C5_04530W	0.4	0.66	0.26	0.52	0.525	0.473	0.00368556	yes	yes	no
CAM1	C3_06010W	-1.01333	-1.01667	-1.56333	-1.28333	-1.03833	-1.183	0.000186151	yes	yes	yes
CAT1	C1_06810W	1.05066	0.945228	-0.155172	1.57407	1.18019	0.918996	0.121555	no	no	no
CDC19	C2_05460W	-0.653333	-0.75	-1.585	-1.83667	-1.765	-1.318	0.000217388	yes	yes	yes
CDR1	C3_05220W	1.76667	2.25	1.10667	2.14	2.37333	1.92733	0.00046929	yes	yes	yes
CFL2	C4_05780C	1.93333	1.13667	1.12	0.793333	1.02333	1.20133	0.00346821	yes	yes	no
CFL4	C5_01360W	2.54333	3.33	2.62333	2.56	2.80667	2.77267	0.000186535	yes	yes	yes
CHT3	CR_10110W	-3.36333	-2.88	-4.10333	-4.67	-4.17	-3.83733	0.000185452	yes	yes	yes
DIM1	C1_13730C	2.57333	4.58	1.18	2.26333	1.72833	2.465	0.002718	yes	yes	no
EFT2	C2_03100W	-1.15333	-1.03667	-2.005	-1.28667	-0.951667	-1.28667	0.000281398	yes	yes	yes
ENA2	C1_00390W	-0.17	-1.37667	0.663333	0.656667	0.286667	0.012	0.999995	no	no	no
ENA21	C7_02910W	-0.713333	0.17	-0.72	2.21167	1.69667	0.529	0.543784	no	no	no
ENP1	C7_03700C	2.37333	2.06	2.76333	1.72	2.55	2.29333	0.000188375	yes	yes	yes
FET31	C6_00480C	-0.3	0.486667	0.00833333	1.15667	0.11	0.292333	0.487849	no	no	no
FGR41	C1_10400C	-2.33667	-3.48	-3.32667	-3.40667	-3.42333	-3.19467	0.000185452	yes	yes	yes
GAP1	C5_02790C	1.82667	2.77333	3.32	0.746667	2.27667	2.18867	0.000202646	yes	yes	yes
GAP2	C3_05580C	1.99667	-1.37	0.94	1.60333	0.72	0.778	0.236707	no	no	no
GCV2	C1_08400C	-0.516667	-0.673333	-1.68667	-1.16667	-2.05667	-1.22	0.00320912	yes	yes	no
GIT1	C2_06590C	0.543333	0.456667	0.366667	0.243333	-0.576667	0.206667	0.959468	no	no	no
GPM1	C2_03270W	-1.44333	-0.85	-1.465	-2.06	-1.225	-1.40867	0.00146436	yes	yes	no
HGT1	C1_01980W	4.11	1.02667	4.08667	4.03	2.92	3.23467	0.000216933	yes	yes	yes
HGT12	C7_00280W	3.89333	-0.453333	1.35333	-0.69	0.268333	0.874333	0.886644	no	no	no
IFF11	C3_00600W	-1.93667	-1.98	-0.946667	-3.71333	-1.495	-2.01433	0.00034516	yes	yes	yes
IFM1	C7_02940C	0.43	0.436667	0.44	0.723333	0.798333	0.565667	0.0680086	no	no	no
JEN2	C4_04030W	-0.713333	2.08667	2.75333	4.21	1.68333	2.004	0.0567131	no	no	no
MET13	C3_02950C	0.426667	0.493333	0.995	1.44667	1.20333	0.913	0.00138371	yes	yes	no
MRPL3	C1_07910C	0.51	0.516667	0.313333	0.76	0.788333	0.577667	0.0253146	yes	no	no
NAG3	C6_04610C	1.47	1.49	3.22	2.36333	3.23	2.35467	0.000190801	yes	yes	yes
NSA2	C3_06380W	2.56667	1.5	2.32667	1.61333	1.98333	1.998	0.000718062	yes	yes	yes
OYE23	C6_01510W	-2.97667	-0.59	-1.95167	-0.846667	0.681667	-1.13667	0.28033	no	no	no
PGK1	C6_00750C	-0.85	-0.85	-1.195	-1.46167	-1.59	-1.18933	0.000317344	yes	yes	yes
PHO84	C1_11480W	-1.18667	0.0266667	0.54	0.876667	-0.41	-0.0306667	0.999876	no	no	no
PLB1	C6_01990W	-1.09	-3.86	-1.80333	-3.50667	-4.13667	-2.87933	0.000908166	yes	yes	yes
RPL29	C1_11040W	-1.28	-0.956667	-1.96333	-1.43	-1.575	-1.441	0.000185452	yes	yes	yes
RPL5	C7_01790C	-1.40333	-1.24333	-1.95	-1.86167	-1.79833	-1.65133	0.0973831	no	no	no
RPP1B	C7_03920C	-1.58333	-1.24333	-2.23333	-1.57667	-2.29167	-1.78567	0.000185499	yes	yes	yes
RPS3	CR_04810W	-1.65	-1.02	-2.25667	-1.91167	-1.94167	-1.756	0.000185452	yes	yes	yes
RPS8A	C2_05610C	-1.27	-0.73	-2.12667	-1.72667	-1.465	-1.46367	0.000185535	yes	yes	yes
RRN3	C2_00030W	1.80333	1.44667	2.51	1.41667	1.19	1.67333	0.000217682	yes	yes	yes
SOD1	C4_02320C	0.52306	0.255895	1.11117	1.33651	0.429446	0.731216	0.0535712	no	no	no
SOD3	C7_00110W	1.82634	2.01905	3.0318	2.78979	2.59323	2.45204	0.000185802	yes	yes	yes
SOD4	C2_00660C	4.01	4.15667	3.47167	4.57333	3.535	3.94933	0.000185452	yes	yes	yes
SPB4	C5_01600C	2.78333	1.9	2.73	2.31667	2.11833	2.36967	0.000185842	yes	yes	yes
TRK1	CR_07960C	1.18	-0.0733333	1.49333	0.663333	0.626667	0.778	0.0247295	yes	no	no

## Sheet: KOt vs WTt
Gene name	Systematic name	log2FC
		KOt vs WTt					mean	p-value	Significance
AOX2	C1_09150W	0.52	-0.0866667	1.50833	2.27667	-0.36	0.771667	0.373227	no	no	no
BUD22	CR_00680W	1.74	1.01	1.34	1.06667	1.56333	1.344	0.000572245	yes	yes	yes
C3_02750W	C3_02750W	0.873333	1.38333	1.32667	0.466667	1.33667	1.07733	0.045188	yes	no	no
C5_04530W	C5_04530W	0.33	0.44	0.116667	0.273333	0.0366667	0.239333	0.190862	no	no	no
CAM1	C3_06010W	-0.356667	-0.526667	-0.726667	-0.54	0.326667	-0.364667	0.0983487	no	no	no
CAT1	C1_06810W	0.119566	0.243169	-0.480913	-0.335346	0.476255	0.00454646	0.999999	no	no	no
CDC19	C2_05460W	-0.85	-0.3	-0.963333	-0.91	-1.00833	-0.806333	0.00602398	yes	yes	no
CDR1	C3_05220W	0.29	0.786667	-0.303333	0.233333	1.50167	0.501667	0.513329	no	no	no
CFL2	C4_05780C	2.75	2.53667	2.56667	2.59333	3.42667	2.77467	0.000185462	yes	yes	yes
CFL4	C5_01360W	3.14333	2.94333	2.56	2.32	1.98	2.58933	0.000189135	yes	yes	yes
CHT3	CR_10110W	-1.99667	-1.42667	-2.43333	-2.53667	-1.92833	-2.06433	0.000188904	yes	yes	yes
DIM1	C1_13730C	2.75667	3.34	1.45333	1.6	1.82	2.194	0.00696939	yes	yes	no
EFT2	C2_03100W	-0.756667	-0.373333	-0.663333	0.183333	-0.313333	-0.384667	0.32045	no	no	no
ENA2	C1_00390W	0.81	-0.706667	0.58	-0.686667	1.45167	0.289667	0.935447	no	no	no
ENA21	C7_02910W	-0.25	0.25	-1.34333	0.571667	1.27833	0.101333	0.993688	no	no	no
ENP1	C7_03700C	0.57	1.12333	-0.516667	0.38	0.516667	0.414667	0.542753	no	no	no
FET31	C6_00480C	1.68	1.84667	1.62333	2.13	1.67167	1.79033	0.00018555	yes	yes	yes
FGR41	C1_10400C	-0.826667	-1.84667	-1.61	-1.17667	-1.05833	-1.30367	0.000214956	yes	yes	yes
GAP1	C5_02790C	1.06333	0.866667	0.323333	0.246667	0.851667	0.670333	0.209883	no	no	no
GAP2	C3_05580C	1.28333	-1.51	0.313333	0.36	1.22167	0.333667	0.830656	no	no	no
GCV2	C1_08400C	0.653333	-0.14	-0.68	0.423333	-0.911667	-0.131	0.96751	no	no	no
GIT1	C2_06590C	0.583333	1.63333	1.26333	1.25667	1.52833	1.253	0.0389184	yes	no	no
GPM1	C2_03270W	-1.19333	-0.726667	-1.575	-1.20667	-0.531667	-1.04667	0.0152623	yes	no	no
HGT1	C1_01980W	2.18	-0.983333	2.27	0.536667	1.865	1.17367	0.131898	no	no	no
HGT12	C7_00280W	1.83	0.826667	5.09333	-2.59667	1.27833	1.28633	0.715852	no	no	no
IFF11	C3_00600W	-0.5	0.133333	0.903333	-1.09	0.473333	-0.016	0.999968	no	no	no
IFM1	C7_02940C	0.0266667	0.116667	-0.0966667	0.00333333	0.48	0.106	0.956574	no	no	no
JEN2	C4_04030W	0.146667	0.823333	1.88667	3.09	2.75167	1.73967	0.111849	no	no	no
MET13	C3_02950C	0.606667	0.866667	0.49	1.41667	0.911667	0.858333	0.00233082	yes	yes	no
MRPL3	C1_07910C	0.543333	0.44	-0.193333	0.336667	0.653333	0.356	0.236585	no	no	no
NAG3	C6_04610C	1.86	1.68333	3.13667	2.32667	3.69167	2.53967	0.000186891	yes	yes	yes
NSA2	C3_06380W	2.09667	0.46	2.01667	1.38	1.75333	1.54133	0.00605133	yes	yes	no
OYE23	C6_01510W	-1.18667	1.87333	-0.23	1.44667	0.895	0.559667	0.795056	no	no	no
PGK1	C6_00750C	-1.12333	-0.56	-0.91	-0.821667	-1.285	-0.94	0.00175549	yes	yes	no
PHO84	C1_11480W	0.103333	-0.11	1.34333	0.286667	0.345	0.393667	0.796322	no	no	no
PLB1	C6_01990W	-1.17	-2.04333	-0.258333	0.156667	-3.15167	-1.29333	0.160177	no	no	no
RPL29	C1_11040W	-0.263333	-0.236667	-0.556667	-0.323333	-0.136667	-0.303333	0.131875	no	no	no
RPL5	C7_01790C	-0.69	-0.373333	-0.276667	-0.443333	-0.23	-0.402667	0.340183	no	no	no
RPP1B	C7_03920C	-0.8	-0.423333	-0.626667	-0.681667	-0.333333	-0.573	0.0429742	yes	no	no
RPS3	CR_04810W	-0.656667	-0.483333	-0.59	-0.796667	-0.583333	-0.622	0.0036568	yes	yes	no
RPS8A	C2_05610C	-0.406667	-0.35	-0.706667	-0.606667	-0.406667	-0.495333	0.0362371	yes	no	no
RRN3	C2_00030W	1.99	0.676667	2.72667	1.02667	1.45667	1.57533	0.000263747	yes	yes	yes
SOD1	C4_02320C	0.556073	0.299422	0.278724	0.512519	0.415009	0.412349	0.409744	no	no	no
SOD3	C7_00110W	0.235532	0.276518	0.126516	0.469467	0.18721	0.259049	0.812073	no	no	no
SOD4	C2_00660C	2.64333	3.04333	1.93	2.99	2.725	2.66633	0.000185452	yes	yes	yes
SPB4	C5_01600C	1.59	0.953333	1.66667	1.27667	1.36333	1.37	0.00110489	yes	yes	no
TRK1	CR_07960C	0.746667	0.413333	0.276667	0.356667	0.423333	0.443333	0.29324	no	no	no
